# Supplementary material for: Universal detection of phytoplasmas and Xylella spp. by TaqMan singleplex and multiplex real-time PCR with dual priming oligonucleotides
Source: PLoS One. 2017 Sep 28;12(9):e0185427. doi: 10.1371/journal.pone.0185427 (PMC5619750; doi:10.1371/journal.pone.0185427)
Supplement: S1 Dataset — (ZIP) [file pone.0185427.s006.zip]

Archive with 55 entries (55 files):
- S1_Dataset/Agrobacterium-D14500.seq
- S1_Dataset/Arthrobacter-X80736.seq
- S1_Dataset/Bacillus-AJ276351.seq
- S1_Dataset/Burkholderia-U96927.seq
- S1_Dataset/Clavibacter-X77435.seq
- S1_Dataset/Erwinia-AJ233410.seq
- S1_Dataset/Escherichia-X80725.seq
- S1_Dataset/O1-Abrassicae-FO681348.seq
- S1_Dataset/O2-Acholeplasma-U14905.seq
- S1_Dataset/O3-Apalmae-FO681347.seq
- S1_Dataset/O4-Anaeroplasma-M25050.seq
- S1_Dataset/O5-Entomoplasma-JX843735.seq
- S1_Dataset/O6-Mycoplasma-BX293980c.seq
- S1_Dataset/O7-Spiroplasma-X63781.seq
- S1_Dataset/P10-XD-X92869.seq
- S1_Dataset/P11-VI-I-GU292081.seq
- S1_Dataset/P12-VIA-AY390261.seq
- S1_Dataset/P13-VIIA-AF092209.seq
- S1_Dataset/P14-VIIIA-AF086621.seq
- S1_Dataset/P15-IXB-AF515636.seq
- S1_Dataset/P16-XIE-KR869146.seq
- S1_Dataset/P17-XIIB-L76865.seq
- S1_Dataset/P18-XIIH-JN833705.seq
- S1_Dataset/P19-XIID-AB010425.seq
- S1_Dataset/P1-IB-M30790.seq
- S1_Dataset/P20-XIIE-DQ086423.seq
- S1_Dataset/P21-XIII-AF248960.seq
- S1_Dataset/P22-XVA-AF147708.seq
- S1_Dataset/P23-XVIA-AY725228.seq
- S1_Dataset/P24-XVIIIA-DQ174122.seq
- S1_Dataset/P25-XIXA-AB054986.seq
- S1_Dataset/P26-XXIA-AJ310849.seq
- S1_Dataset/P27-XXIIA-KF751387.seq
- S1_Dataset/P28-XXIII-AY083605.seq
- S1_Dataset/P29-XXIV-AF509322.seq
- S1_Dataset/P2-IY-EF199549.seq
- S1_Dataset/P30-XXV-AF521672.seq
- S1_Dataset/P31-XXII-AJ539180.seq
- S1_Dataset/P32-XXVIII-AY744945.seq
- S1_Dataset/P33-XXIXA-EF666051.seq
- S1_Dataset/P34-XXXA-FJ432664.seq
- S1_Dataset/P35-XXXIA-HQ225630.seq
- S1_Dataset/P36-XXXIIIA-AY135523.seq
- S1_Dataset/P3-IIB-U15442.seq
- S1_Dataset/P4-IID-Y10096.seq
- S1_Dataset/P5-IIIA-JQ044392.seq
- S1_Dataset/P6-IVA-AF498307.seq
- S1_Dataset/P7-IVC-X80117.seq
- S1_Dataset/P8-VF-AB689678.seq
- S1_Dataset/P9-VB-AB052876.seq
- S1_Dataset/Paenibacillus-CP000154.seq
- S1_Dataset/Pseudomonas-HE978271.seq
- S1_Dataset/Ralstonia-AY741342.seq
- S1_Dataset/Rhizobium-U29386.seq
- S1_Dataset/Xylophilus-AJ420330.seq
