# Supplementary material for: Universal detection of phytoplasmas and Xylella spp. by TaqMan singleplex and multiplex real-time PCR with dual priming oligonucleotides
Source: PLoS One. 2017 Sep 28;12(9):e0185427. doi: 10.1371/journal.pone.0185427 (PMC5619750; doi:10.1371/journal.pone.0185427)
Supplement: S1 Dataset — (ZIP) [file pone.0185427.s006.zip › S1_Dataset/Agrobacterium-D14500.seq]

LOCUS       ATU16SRDF               1472 bp    DNA     linear   BCT 05-DEC-2008
DEFINITION  Agrobacterium tumefaciens gene for 16S ribosomal RNA, complete
            sequence.
ACCESSION   D14500 D01256
VERSION     D14500.1  GI:464141
KEYWORDS    .
SOURCE      Agrobacterium tumefaciens (Rhizobium radiobacter)
  ORGANISM  Agrobacterium tumefaciens
            Bacteria; Proteobacteria; Alphaproteobacteria; Rhizobiales;
            Rhizobiaceae; Rhizobium/Agrobacterium group; Agrobacterium;
            Agrobacterium tumefaciens complex.
REFERENCE   1
  AUTHORS   Sawada,H., Ieki,H., Oyaizu,H. and Matsumoto,S.
  TITLE     Proposal for rejection of Agrobacterium tumefaciens and revised
            descriptions for the genus Agrobacterium and for Agrobacterium
            radiobacter and Agrobacterium rhizogenes
  JOURNAL   Int. J. Syst. Bacteriol. 43 (4), 694-702 (1993)
   PUBMED   8240952
REFERENCE   2
  AUTHORS   Young,J.M., Kuykendall,L.D., Martinez-Romero,E., Kerr,A. and
            Sawada,H.
  TITLE     A revision of Rhizobium Frank 1889, with an emended description of
            the genus, and the inclusion of all species of Agrobacterium Conn
            1942 and Allorhizobium undicola de Lajudie et al. 1998 as new
            combinations: Rhizobium radiobacter, R. rhizogenes, R. rubi, R.
            undicola and R. vitis
  JOURNAL   Int. J. Syst. Evol. Microbiol. 51 (PT 1), 89-103 (2001)
   PUBMED   11211278
REFERENCE   3
  AUTHORS   Sawada,H., Kuykendall,L.D. and Young,J.M.
  TITLE     Changing concepts in the systematics of bacterial nitrogen-fixing
            legume symbionts
  JOURNAL   J. Gen. Appl. Microbiol. 49 (3), 155-179 (2003)
   PUBMED   12949698
REFERENCE   4  (bases 1 to 1472)
  AUTHORS   Sawada,H., Ieki,H., Oyaizu,H. and Matsumoto,S.
  TITLE     Direct Submission
  JOURNAL   Submitted (13-NOV-1991) Contact:Hiroyuki Sawada National Institute
            of Agrobiological Sciences, Division of Genome and Biodiversity
            Research; 2-1-2 Kannondai, Tsukuba, Ibaraki 305-8602, Japan
FEATURES             Location/Qualifiers
     source          1..116
                     /organism="Agrobacterium tumefaciens"
                     /mol_type="genomic DNA"
                     /strain="NCPPB2437"
                     /db_xref="taxon:358"
                     /note="Agrobacterium tumefaciens corresponds to Rhizobium
                     radiobacter proposed by Young et al.(International Journal
                     of Systematic and Evolutionary Microbiology 51:89-103
                     (2001));
                     synonym: Rhizobium radiobacter;
                     tumorigenic strain (Ti strain);
                     type strain of Agrobacterium tumefaciens"
     rRNA            1..116
                     /product="16S ribosomal RNA"
BASE COUNT       26 a     26 c     36 g     28 t
ORIGIN      
        1 attgacgggg gcccgcacaa gcggtggagc atgtggttta attcgaagca acgcgcagaa
       61 ccttaccagc tcttgacatt cggggtttgg gcagtggaga cattgtcctt cagtta
//
