# Supplementary material for: Universal detection of phytoplasmas and Xylella spp. by TaqMan singleplex and multiplex real-time PCR with dual priming oligonucleotides
Source: PLoS One. 2017 Sep 28;12(9):e0185427. doi: 10.1371/journal.pone.0185427 (PMC5619750; doi:10.1371/journal.pone.0185427)
Supplement: S1 Dataset — (ZIP) [file pone.0185427.s006.zip › S1_Dataset/Arthrobacter-X80736.seq]

LOCUS       X80736                  1464 bp    DNA     linear   BCT 24-JAN-1995
DEFINITION  A.globiformis 16S rDNA.
ACCESSION   X80736
VERSION     X80736.1  GI:639803
KEYWORDS    16S ribosomal RNA.
SOURCE      Arthrobacter globiformis
  ORGANISM  Arthrobacter globiformis
            Bacteria; Actinobacteria; Micrococcales; Micrococcaceae;
            Arthrobacter.
REFERENCE   1
  AUTHORS   Koch,C., Rainey,F.A. and Stackebrandt,E.
  TITLE     16S rDNA studies on members of Arthrobacter and Micrococcus: an aid
            for their taxonomic restructuring
  JOURNAL   FEMS Microbiol. Lett. 123, 167-172 (1994)
REFERENCE   2  (bases 1 to 1464)
  AUTHORS   Stackebrandt,E.
  TITLE     Direct Submission
  JOURNAL   Submitted (29-JUL-1994) E. Stackebrandt, DSM-Deutsche Sammlung von
            Mikroorganismen & Zellkulturen GmbH, Mascheroder Weg 1b, 38124
            Braunschweig, FRG
FEATURES             Location/Qualifiers
     source          1..113
                     /organism="Arthrobacter globiformis"
                     /mol_type="genomic DNA"
                     /strain="DSM 20124"
                     /db_xref="taxon:1665"
     rRNA            1..113
                     /product="16S ribosomal RNA"
BASE COUNT       28 a     30 c     34 g     21 t
ORIGIN      
        1 attgacgggg gcccgcacaa gcggcggagc atgcggatta attcgatgca acgcgaagaa
       61 ccttaccaag gcttgacatg gaccggaccg ccgcagaaat gtggtttctc ctt
//
