# Supplementary material for: Universal detection of phytoplasmas and Xylella spp. by TaqMan singleplex and multiplex real-time PCR with dual priming oligonucleotides
Source: PLoS One. 2017 Sep 28;12(9):e0185427. doi: 10.1371/journal.pone.0185427 (PMC5619750; doi:10.1371/journal.pone.0185427)
Supplement: S1 Dataset — (ZIP) [file pone.0185427.s006.zip › S1_Dataset/Bacillus-AJ276351.seq]

LOCUS       AJ276351                1517 bp    DNA     linear   BCT 08-JUL-2000
DEFINITION  Bacillus subtilis 16S rRNA gene, strain DSM10.
ACCESSION   AJ276351
VERSION     AJ276351.1  GI:8980302
KEYWORDS    16S ribosomal RNA; 16S rRNA gene.
SOURCE      Bacillus subtilis
  ORGANISM  Bacillus subtilis
            Bacteria; Firmicutes; Bacilli; Bacillales; Bacillaceae; Bacillus.
REFERENCE   1
  AUTHORS   Fritze,D.
  TITLE     Description of Bacillus subtilis
  JOURNAL   Unpublished
REFERENCE   2  (bases 1 to 1517)
  AUTHORS   Sproeer,C.
  TITLE     Direct Submission
  JOURNAL   Submitted (07-MAR-2000) Sproeer C., Molecular Systematics, Dsmz,
            Mascheroder Weg 1B, 38124 Braunschweig, GERMANY
FEATURES             Location/Qualifiers
     source          1..113
                     /organism="Bacillus subtilis"
                     /mol_type="genomic DNA"
                     /strain="DSM 10"
                     /db_xref="taxon:1423"
     gene            1..113
                     /gene="16S rRNA"
     rRNA            1..113
                     /gene="16S rRNA"
                     /product="16S ribosomal RNA"
BASE COUNT       29 a     30 c     30 g     24 t
ORIGIN      
        1 attgacgggg gcccgcacaa gcggtggagc atgtggttta attcgaagca acgcgaagaa
       61 ccttaccagg tcttgacatc ctctgacaat cctagagata ggacgtcccc ttc
//
