# Supplementary material for: Universal detection of phytoplasmas and Xylella spp. by TaqMan singleplex and multiplex real-time PCR with dual priming oligonucleotides
Source: PLoS One. 2017 Sep 28;12(9):e0185427. doi: 10.1371/journal.pone.0185427 (PMC5619750; doi:10.1371/journal.pone.0185427)
Supplement: S1 Dataset — (ZIP) [file pone.0185427.s006.zip › S1_Dataset/Clavibacter-X77435.seq]

LOCUS       X77435                  1471 bp    DNA     linear   BCT 19-JUL-1994
DEFINITION  C.michiganense (DSM 46364) 16S rRNA gene.
ACCESSION   X77435
VERSION     X77435.1  GI:515024
KEYWORDS    16S ribosomal RNA.
SOURCE      Clavibacter michiganensis
  ORGANISM  Clavibacter michiganensis
            Bacteria; Actinobacteria; Micrococcales; Microbacteriaceae;
            Clavibacter.
REFERENCE   1
  AUTHORS   Rainey,F.A., Weiss,N., Prauser,H. and Stackebrandt,E.
  TITLE     Further evidence for the phylogenetic coherence of actinomycetes
            with group B-peptidoglycan
  JOURNAL   FEMS Microbiol. Lett. 118, 135-140 (1994)
REFERENCE   2  (bases 1 to 1471)
  AUTHORS   Stackebrandt,E.
  TITLE     Direct Submission
  JOURNAL   Submitted (31-JAN-1994) E. Stackebrandt, DSM Deutsche Sammlung von
            Mikroorganis. und Zellkulturen GmbH, Mascheroder Weg 1B, 38124
            Braunschweig, FRG
FEATURES             Location/Qualifiers
     source          1..109
                     /organism="Clavibacter michiganensis"
                     /mol_type="genomic DNA"
                     /strain="DSM 46364"
                     /db_xref="taxon:28447"
     rRNA            1..109
                     /product="16S ribosomal RNA"
BASE COUNT       32 a     28 c     31 g     18 t
ORIGIN      
        1 attgacgggg gcccgcacaa gcggcggagc atgcggatta attcgatgca acgcgaagaa
       61 ccttaccaag gcttgacata taccggaaac atgcagaaat gtgtgcccc
//
