# Supplementary material for: Universal detection of phytoplasmas and Xylella spp. by TaqMan singleplex and multiplex real-time PCR with dual priming oligonucleotides
Source: PLoS One. 2017 Sep 28;12(9):e0185427. doi: 10.1371/journal.pone.0185427 (PMC5619750; doi:10.1371/journal.pone.0185427)
Supplement: S1 Dataset — (ZIP) [file pone.0185427.s006.zip › S1_Dataset/Escherichia-X80725.seq]

LOCUS       X80725                  1450 bp    DNA     linear   BCT 29-MAR-1996
DEFINITION  E.coli (ATCC 11775T) gene for 16S rRNA.
ACCESSION   X80725
VERSION     X80725.1  GI:1240022
KEYWORDS    16S ribosomal RNA; 16S rRNA gene; 16S small subunit ribosomal RNA.
SOURCE      Escherichia coli DSM 30083 = JCM 1649 = ATCC 11775
  ORGANISM  Escherichia coli DSM 30083 = JCM 1649 = ATCC 11775
            Bacteria; Proteobacteria; Gammaproteobacteria; Enterobacteriales;
            Enterobacteriaceae; Escherichia.
REFERENCE   1
  AUTHORS   Cilia,V., Lafay,B. and Christen,R.
  TITLE     Sequence heterogeneities among 16S ribosomal RNA sequences, and
            their effect on phylogenetic analyses at the species level
  JOURNAL   Mol. Biol. Evol. 13 (3), 451-461 (1996)
   PUBMED   8742634
REFERENCE   2  (bases 1 to 1450)
  AUTHORS   Lafay,B.
  TITLE     Direct Submission
  JOURNAL   Submitted (26-JUL-1994) B. Lafay, CNRS & Universite Paris 6,
            Station Zoologique, Observatoire Oceanologique, Villefranche Sur
            Mer, 06230, FRANCE
FEATURES             Location/Qualifiers
     source          1..112
                     /organism="Escherichia coli DSM 30083 = JCM 1649 = ATCC
                     11775"
                     /mol_type="genomic DNA"
                     /strain="ATCC 11775T"
                     /db_xref="taxon:866789"
     gene            1..112
                     /gene="16S rRNA"
     rRNA            1..112
                     /gene="16S rRNA"
                     /product="16S ribosomal RNA"
BASE COUNT       28 a     24 c     33 g     27 t
ORIGIN      
        1 attgacgggg gccgcacaag cggtggagca tgtggtttaa ttcgatgcaa cgcgaagaac
       61 cttacctggt cttgacatcc acggaagttt tcagagatga gaatgtgcct tc
//
