# Supplementary material for: Universal detection of phytoplasmas and Xylella spp. by TaqMan singleplex and multiplex real-time PCR with dual priming oligonucleotides
Source: PLoS One. 2017 Sep 28;12(9):e0185427. doi: 10.1371/journal.pone.0185427 (PMC5619750; doi:10.1371/journal.pone.0185427)
Supplement: S1 Dataset — (ZIP) [file pone.0185427.s006.zip › S1_Dataset/O1-Abrassicae-FO681348.seq]

LOCUS       O1-FO681348             1877792 bp    DNA     circular BCT 14-JAN-2014
DEFINITION  complete chromosome Acholeplasma brassicae.
ACCESSION   FO681348
VERSION     FO681348.1  GI:549142279
DBLINK      BioProject: PRJEB1741
KEYWORDS    genome Acholeplasma brassicae.
SOURCE      Acholeplasma brassicae
  ORGANISM  Acholeplasma brassicae
            Bacteria; Tenericutes; Mollicutes; Acholeplasmatales;
            Acholeplasmataceae; Acholeplasma.
REFERENCE   1  (bases 1 to 1877792)
  AUTHORS   Kube,M., Siewert,C., Migdoll,A.M., Duduk,B., Holz,S., Rabus,R.,
            Seemuller,E., Mitrovic,J., Muller,I., Buttner,C. and Reinhardt,R.
  TITLE     Analysis of the Complete Genomes of Acholeplasma brassicae, A.
            palmae and A. laidlawii and Their Comparison to the Obligate
            Parasites from ' Candidatus Phytoplasma'
  JOURNAL   J. Mol. Microbiol. Biotechnol. 24 (1), 19-36 (2013)
   PUBMED   24158107
  REMARK    Publication Status: Available-Online prior to print
REFERENCE   2  (bases 1 to 1877792)
  AUTHORS   Kube,M., Siewert,C. and Reinhardt,R.
  TITLE     Direct Submission
  JOURNAL   Submitted (04-APR-2013) Max Planck Institute for Molecular
            Genetics, proScience Ihnestrasse 63, D-14195 Berlin, Germany
COMMENT     This project was carried out by
            *Phytomedicine, Humboldt-Universitaet zu Berlin, Berlin, Germany;
            *Max Planck Institute for Molecular Genetics, Berlin, Germany;
            -------------- Genome Center
                 Center: Max Planck Institute for Molecular Genetics
                 Center code: MPIMG.
FEATURES             Location/Qualifiers
     source          1..108
                     /organism="Acholeplasma brassicae"
                     /mol_type="genomic DNA"
                     /strain="O502"
                     /db_xref="taxon:61635"
     rRNA            1..108
                     /product="16S ribosomal RNA"
BASE COUNT       34 a     23 c     25 g     26 t
ORIGIN      
        1 attgacggga ccccgcacaa gcggtggatc atgttgttta attcgaagat acccgaaaaa
       61 ccttaccagg tcttgacata ctctgcaaag ctatagagat atagtgga
//
