# Supplementary material for: Universal detection of phytoplasmas and Xylella spp. by TaqMan singleplex and multiplex real-time PCR with dual priming oligonucleotides
Source: PLoS One. 2017 Sep 28;12(9):e0185427. doi: 10.1371/journal.pone.0185427 (PMC5619750; doi:10.1371/journal.pone.0185427)
Supplement: S1 Dataset — (ZIP) [file pone.0185427.s006.zip › S1_Dataset/O2-Acholeplasma-U14905.seq]

LOCUS       O2-ALU14905                1476 bp    DNA     linear   BCT 02-JUN-1995
DEFINITION  Acholeplasma laidlawii PG8 ATCC 23206 16S ribosomal RNA gene,
            partial sequence.
ACCESSION   U14905
VERSION     U14905.1  GI:595820
KEYWORDS    .
SOURCE      Acholeplasma laidlawii
  ORGANISM  Acholeplasma laidlawii
            Bacteria; Tenericutes; Mollicutes; Acholeplasmatales;
            Acholeplasmataceae; Acholeplasma.
REFERENCE   1  (bases 1 to 1476)
  AUTHORS   Artiushin,S., Duvall,M. and Minion,F.C.
  TITLE     Phylogenetic analysis of mycoplasma strain ISM1499 and its
            assignment to the Acholeplasma oculi strain cluster
  JOURNAL   Int. J. Syst. Bacteriol. 45 (1), 104-109 (1995)
   PUBMED   7857790
REFERENCE   2  (bases 1 to 1476)
  AUTHORS   Minion,F.C.
  TITLE     Direct Submission
  JOURNAL   Submitted (16-SEP-1994) F. Chris Minion, Microbiology, Immunology
            and Prev. Med., Iowa State University, Veterinary Medical Research
            Institute, 1802 Elwood Drive, Ames, IA 50011, USA
FEATURES             Location/Qualifiers
     source          1..113
                     /organism="Acholeplasma laidlawii"
                     /mol_type="genomic DNA"
                     /strain="PG8 ATCC 23206"
                     /db_xref="taxon:2148"
     rRNA            <1..>113
                     /product="16S ribosomal RNA"
BASE COUNT       37 a     24 c     26 g     26 t
ORIGIN      
        1 attgacggga ccccgcacaa gcggtgggat catgttgttt aattcgaaga tacaacgaaa
       61 aaccttacca ggtctttgac atactctgca aaaggcttag aaataagtcc gga
//
