# Supplementary material for: Universal detection of phytoplasmas and Xylella spp. by TaqMan singleplex and multiplex real-time PCR with dual priming oligonucleotides
Source: PLoS One. 2017 Sep 28;12(9):e0185427. doi: 10.1371/journal.pone.0185427 (PMC5619750; doi:10.1371/journal.pone.0185427)
Supplement: S1 Dataset — (ZIP) [file pone.0185427.s006.zip › S1_Dataset/O3-Apalmae-FO681347.seq]

LOCUS       O3-FO681347             1554229 bp    DNA     circular BCT 14-JAN-2014
DEFINITION  complete chromosome Acholeplasma palmae.
ACCESSION   FO681347
VERSION     FO681347.1  GI:549140838
DBLINK      BioProject: PRJEB1742
KEYWORDS    genome Acholeplasma palmae.
SOURCE      Acholeplasma palmae J233
  ORGANISM  Acholeplasma palmae J233
            Bacteria; Tenericutes; Mollicutes; Acholeplasmatales;
            Acholeplasmataceae; Acholeplasma.
REFERENCE   1  (bases 1 to 1554229)
  AUTHORS   Kube,M., Siewert,C., Migdoll,A.M., Duduk,B., Holz,S., Rabus,R.,
            Seemuller,E., Mitrovic,J., Muller,I., Buttner,C. and Reinhardt,R.
  TITLE     Analysis of the Complete Genomes of Acholeplasma brassicae, A.
            palmae and A. laidlawii and Their Comparison to the Obligate
            Parasites from ' Candidatus Phytoplasma'
  JOURNAL   J. Mol. Microbiol. Biotechnol. 24 (1), 19-36 (2013)
   PUBMED   24158107
  REMARK    Publication Status: Available-Online prior to print
REFERENCE   2  (bases 1 to 1554229)
  AUTHORS   Kube,M., Siewert,C. and Reinhardt,R.
  TITLE     Direct Submission
  JOURNAL   Submitted (04-APR-2013) Max Planck Institute for Molecular
            Genetics, proScience Ihnestrasse 63, D-14195 Berlin, Germany
COMMENT     This project was carried out by
            *Phytomedicine, Humboldt-Universitaet zu Berlin, Berlin, Germany;
            *Max Planck Institute for Molecular Genetics, Berlin, Germany;
            -------------- Genome Center
                 Center: Max Planck Institute for Molecular Genetics
                 Center code: MPIMG.
FEATURES             Location/Qualifiers
     source          1..108
                     /organism="Acholeplasma palmae J233"
                     /mol_type="genomic DNA"
                     /strain="J233"
                     /db_xref="taxon:1318466"
     rRNA            1..108
                     /product="16S ribosomal RNA"
BASE COUNT       34 a     22 c     26 g     26 t
ORIGIN      
        1 attgacggga ccccgcacaa gcggtggatc atgttgttta attcgaggat acacgaaaaa
       61 ccttaccagg tcttgacata ctctgcaagt ctatagagat atagagga
//
