# Supplementary material for: Universal detection of phytoplasmas and Xylella spp. by TaqMan singleplex and multiplex real-time PCR with dual priming oligonucleotides
Source: PLoS One. 2017 Sep 28;12(9):e0185427. doi: 10.1371/journal.pone.0185427 (PMC5619750; doi:10.1371/journal.pone.0185427)
Supplement: S1 Dataset — (ZIP) [file pone.0185427.s006.zip › S1_Dataset/O4-Anaeroplasma-M25050.seq]

LOCUS       O4-ANPRRNAB                1453 bp    rRNA    linear   BCT 27-APR-1993
DEFINITION  A.abactoclasticum 16S ribosomal RNA small subunit.
ACCESSION   M25050
VERSION     M25050.1  GI:173733
KEYWORDS    16S ribosomal RNA; ribosomal RNA small subunit.
SOURCE      Anaeroplasma abactoclasticum
  ORGANISM  Anaeroplasma abactoclasticum
            Bacteria; Tenericutes; Mollicutes; Anaeroplasmatales;
            Anaeroplasmataceae; Anaeroplasma.
REFERENCE   1  (bases 1 to 1453)
  AUTHORS   Weisburg,W.G., Tully,J.G., Rose,D.L., Petzel,J.P., Oyaizu,H.,
            Yang,D., Mandelco,L., Sechrest,J., Lawrence,T.G., van Etten,J.L.,
            Maniloff,J. and Woese,C.R.
  TITLE     A phylogenetic analysis of the mycoplasmas: basis for their
            classification
  JOURNAL   J. Bacteriol. 171 (12), 6455-6467 (1989)
   PUBMED   2592342
COMMENT     Original source text: A.abactoclasticum (strain 6-1, ATCC 27879)
            ribosomal RNA.
            Draft entry and computer-readable sequence [1] kindly submitted by
            C.R.Woese, 19-JAN-1989.
FEATURES             Location/Qualifiers
     source          1..108
                     /organism="Anaeroplasma abactoclasticum"
                     /mol_type="rRNA"
                     /db_xref="taxon:2087"
     rRNA            1..>108
                     /note="16S ribosomal RNA small subunit (3' end approx.)"
BASE COUNT       29 a     22 c     30 g     25 t      2 others
ORIGIN      
        1 attgacggga gccngcacaa gcggtggagc atgttgttta attcgacgnt acgcgaagaa
       61 ccttaccagg tcttgacatc ctctgcgaag ctatagagat atagtgga
//
