# Supplementary material for: Universal detection of phytoplasmas and Xylella spp. by TaqMan singleplex and multiplex real-time PCR with dual priming oligonucleotides
Source: PLoS One. 2017 Sep 28;12(9):e0185427. doi: 10.1371/journal.pone.0185427 (PMC5619750; doi:10.1371/journal.pone.0185427)
Supplement: S1 Dataset — (ZIP) [file pone.0185427.s006.zip › S1_Dataset/O5-Entomoplasma-JX843735.seq]

LOCUS       O5-JX843735                1461 bp    DNA     linear   BCT 01-DEC-2012
DEFINITION  Entomoplasma ellychniae strain ATCC 43707 16S ribosomal RNA gene,
            partial sequence.
ACCESSION   JX843735
VERSION     JX843735.1  GI:425483609
KEYWORDS    .
SOURCE      Entomoplasma ellychniae
  ORGANISM  Entomoplasma ellychniae
            Bacteria; Tenericutes; Mollicutes; Entomoplasmatales;
            Entomoplasmataceae; Entomoplasma.
REFERENCE   1  (bases 1 to 1461)
  AUTHORS   Trifunovic,M., Beck,B.J. and Lilburn,T.
  TITLE     Direct Submission
  JOURNAL   Submitted (17-SEP-2012) Bacteriology, ATCC, 10801 University
            Boulevard, Manassas, VA 20110, USA
COMMENT     ##Assembly-Data-START##
            Assembly Method       :: Codoncode Aligner v. 2009
            Sequencing Technology :: Sanger dideoxy sequencing
            ##Assembly-Data-END##
FEATURES             Location/Qualifiers
     source          1..108
                     /organism="Entomoplasma ellychniae"
                     /mol_type="genomic DNA"
                     /strain="ATCC 43707"
                     /isolation_source="hemolymph"
                     /host="firefly"
                     /culture_collection="ATCC:43707"
                     /db_xref="taxon:2114"
     rRNA            <1..>108
                     /product="16S ribosomal RNA"
BASE COUNT       33 a     22 c     32 g     21 t
ORIGIN      
        1 attgacgggg acccgcacaa gtggtggagc atgtggttta attcgaagca acacgaagaa
       61 ccttaccagg gcttgacatc cagtgcaaag ctacagagat gtagtgga
//
