# Supplementary material for: Universal detection of phytoplasmas and Xylella spp. by TaqMan singleplex and multiplex real-time PCR with dual priming oligonucleotides
Source: PLoS One. 2017 Sep 28;12(9):e0185427. doi: 10.1371/journal.pone.0185427 (PMC5619750; doi:10.1371/journal.pone.0185427)
Supplement: S1 Dataset — (ZIP) [file pone.0185427.s006.zip › S1_Dataset/O6-Mycoplasma-BX293980c.seq]

LOCUS       O6-BX293980             1211703 bp    DNA     circular BCT 27-FEB-2015
DEFINITION  Mycoplasma mycoides subsp. mycoides SC str. PG1, complete genome.
ACCESSION   BX293980 BX842642-BX842645
VERSION     BX293980.2  GI:126252003
DBLINK      BioProject: PRJNA10616
            BioSample: SAMEA3138208
KEYWORDS    complete genome.
SOURCE      Mycoplasma mycoides subsp. mycoides SC str. PG1
  ORGANISM  Mycoplasma mycoides subsp. mycoides SC str. PG1
            Bacteria; Tenericutes; Mollicutes; Mycoplasmataceae; Mycoplasma.
REFERENCE   1
  AUTHORS   Westberg,J., Persson,A., Holmberg,A., Goesmann,A., Lundeberg,J.,
            Johansson,K.E., Pettersson,B. and Uhlen,M.
  TITLE     The genome sequence of Mycoplasma mycoides subsp. mycoides SC type
            strain PG1T, the causative agent of contagious bovine
            pleuropneumonia (CBPP)
  JOURNAL   Genome Res. 14 (2), 221-227 (2004)
   PUBMED   14762060
REFERENCE   2
  AUTHORS   Westberg,J.
  TITLE     Direct Submission
  JOURNAL   Submitted (07-MAR-2003) Westberg J., Royal Institute of Technology
            (KTH), Department of Biotechnology, Roslagstullsbacken 21, SE-106
            91 Stockholm, Sweden (E-mail: jockew@biotech.kth.se)
  REMARK    revised by [3]
REFERENCE   3  (bases 1 to 1211703)
  AUTHORS   Westberg,J.
  TITLE     Direct Submission
  JOURNAL   Submitted (21-FEB-2007) Westberg J., Uppsala University, Department
            of Molecular Evolution, Norrbyvaegen 18C, SE-752 36 Uppsala, Sweden
            (E-mail: joakim.westberg@ebc.uu.se)
COMMENT     On or before Feb 27, 2007 this sequence version replaced
            gi:42492056, gi:42492348, gi:42492637, gi:42492934, gi:42494967.
FEATURES             Location/Qualifiers
     source          complement(1..108)
                     /organism="Mycoplasma mycoides subsp. mycoides SC str.
                     PG1"
                     /mol_type="genomic DNA"
                     /strain="PG1"
                     /host="Cattle and buffalo"
                     /db_xref="taxon:272632"
     gene            1..108
                     /gene="rrnA-16S"
                     /locus_tag="MSC_rrnA-16S"
     rRNA            1..108
                     /gene="rrnA-16S"
                     /locus_tag="MSC_rrnA-16S"
                     /product="16S ribosomal RNA"
                     /inference="non-experimental evidence, no additional
                     details recorded"
BASE COUNT       35 a     21 c     30 g     22 t
ORIGIN      
        1 attgacgggg acccgcacaa gtggtggagc atgtggttta attcgaagca acacgaagaa
       61 ccttaccagg gcttgacatc cagtgcaaag ctatagagat atagtaga
//
