# Supplementary material for: Universal detection of phytoplasmas and Xylella spp. by TaqMan singleplex and multiplex real-time PCR with dual priming oligonucleotides
Source: PLoS One. 2017 Sep 28;12(9):e0185427. doi: 10.1371/journal.pone.0185427 (PMC5619750; doi:10.1371/journal.pone.0185427)
Supplement: S1 Dataset — (ZIP) [file pone.0185427.s006.zip › S1_Dataset/O7-Spiroplasma-X63781.seq]

LOCUS       O7-X63781                  2228 bp    DNA     linear   BCT 28-FEB-1992
DEFINITION  S.citri genes for 16S rRNA and 23S rRNA (partial).
ACCESSION   X63781
VERSION     X63781.1  GI:46914
KEYWORDS    16S ribosomal RNA; 23S ribosomal RNA; ribosomal RNA.
SOURCE      Spiroplasma citri
  ORGANISM  Spiroplasma citri
            Bacteria; Tenericutes; Mollicutes; Entomoplasmatales;
            Spiroplasmataceae; Spiroplasma.
REFERENCE   1  (bases 1 to 2228)
  AUTHORS   Grau,O.
  JOURNAL   Unpublished
REFERENCE   2  (bases 1 to 2228)
  AUTHORS   Laigret,F.
  TITLE     Direct Submission
  JOURNAL   Submitted (23-DEC-1991) F. Laigret, Inst Nat de la Recherche
            Agronomique, Laboratoire de biologie cellulaire et, moleculaire,
            33883 Villenave d'Ornon, Cedex, FRANCE
FEATURES             Location/Qualifiers
     source          1..108
                     /organism="Spiroplasma citri"
                     /mol_type="genomic DNA"
                     /strain="R8A2HP"
                     /db_xref="taxon:2133"
                     /clone_lib="lambda"
     rRNA            1..108
                     /product="16S ribosomal RNA"
BASE COUNT       34 a     22 c     31 g     21 t
ORIGIN      
        1 attgacgggg acccgcacaa gcggtggagc atgtggttta attcgaagca acgcgaagaa
       61 ccttaccaag gcttgacatc cagtgtaaag ctgtagaaat acagtgga
//
