# Supplementary material for: Universal detection of phytoplasmas and Xylella spp. by TaqMan singleplex and multiplex real-time PCR with dual priming oligonucleotides
Source: PLoS One. 2017 Sep 28;12(9):e0185427. doi: 10.1371/journal.pone.0185427 (PMC5619750; doi:10.1371/journal.pone.0185427)
Supplement: S1 Dataset — (ZIP) [file pone.0185427.s006.zip › S1_Dataset/P10-XD-X92869.seq]

LOCUS       P10-X92869                  1784 bp    DNA     linear   BCT 22-AUG-1996
DEFINITION  Phytoplasma sp. 16S rRNA gene, 16/23S spacer region and partial 23S
            rRNA gene.
ACCESSION   X92869
VERSION     X92869.1  GI:1072391
KEYWORDS    16S ribosomal RNA; 16S rRNA gene; 23S ribosomal RNA; 23S rRNA gene;
            internal transcribed spacer; ITS.
SOURCE      Phytoplasma sp.
  ORGANISM  Phytoplasma sp.
            Bacteria; Tenericutes; Mollicutes; Acholeplasmatales;
            Acholeplasmataceae; Candidatus Phytoplasma.
REFERENCE   1
  AUTHORS   Marcone,C., Ragozzino,A., Schneider,B., Lauer,U., Smart,C.D. and
            Seemueller,E.
  TITLE     Genetic characterization and classification of two phytoplasmas
            associated with Spartium witches'-broom disease
  JOURNAL   Plant Dis. 80 (4), 365-371 (1996)
REFERENCE   2  (bases 1 to 1784)
  AUTHORS   Seemueller,E.
  TITLE     Direct Submission
  JOURNAL   Submitted (08-NOV-1995) E. Seemueller, Biologische Bundesanstalt,
            Institut fuer Pflanzenschutz im Obstbau, Postfach 1264, D-69216
            Dossenheim, FRG
FEATURES             Location/Qualifiers
     source          1..109
                     /organism="Phytoplasma sp."
                     /mol_type="genomic DNA"
                     /host="Spartium junceum"
                     /db_xref="taxon:2155"
                     /note="member of apple proliferation strain cluster;
                     abbreviation: Spar phytoplasma"
     gene            1..109
                     /gene="16S rRNA"
     rRNA            1..109
                     /gene="16S rRNA"
                     /product="16S ribosomal RNA"
BASE COUNT       35 a     20 c     28 g     26 t
ORIGIN      
        1 attgacggga ctccgcacaa gcggtggatc atgttgttta attcgaagat acgcgaaaaa
       61 ccttaccagg tcttgacata acgtggcaaa gctattgaaa gatagtgga
//
