# Supplementary material for: Universal detection of phytoplasmas and Xylella spp. by TaqMan singleplex and multiplex real-time PCR with dual priming oligonucleotides
Source: PLoS One. 2017 Sep 28;12(9):e0185427. doi: 10.1371/journal.pone.0185427 (PMC5619750; doi:10.1371/journal.pone.0185427)
Supplement: S1 Dataset — (ZIP) [file pone.0185427.s006.zip › S1_Dataset/P11-VI-I-GU292081.seq]

LOCUS       P11-GU292081                1817 bp    DNA     linear   BCT 27-MAY-2015
DEFINITION  Candidatus Phytoplasma sudamericanum strain PassWB-Br3 16S
            ribosomal RNA gene, partial sequence; 16S-23S ribosomal RNA
            intergenic spacer and tRNA-Ile gene, complete sequence; and 23S
            ribosomal RNA gene, partial sequence.
ACCESSION   GU292081
VERSION     GU292081.1  GI:309400771
KEYWORDS    .
SOURCE      Candidatus Phytoplasma sudamericanum
  ORGANISM  Candidatus Phytoplasma sudamericanum
            Bacteria; Tenericutes; Mollicutes; Acholeplasmatales;
            Acholeplasmataceae; Candidatus Phytoplasma; 16SrVI (Clover
            proliferation group).
REFERENCE   1  (bases 1 to 1817)
  AUTHORS   Davis,R.E., Zhao,Y., Dally,E.L., Jomantiene,R., Lee,I.M., Wei,W.
            and Kitajima,E.W.
  TITLE     'Candidatus Phytoplasma sudamericanum', a novel taxon, and strain
            PassWB-Br4, a new subgroup 16SrIII-V phytoplasma, from diseased
            passion fruit (Passiflora edulis f. flavicarpa Deg.)
  JOURNAL   Int. J. Syst. Evol. Microbiol. 62 (PT 4), 984-989 (2012)
   PUBMED   21669919
REFERENCE   2  (bases 1 to 1817)
  AUTHORS   Davis,R.E., Dally,E. and Jomantiene,R.
  TITLE     Direct Submission
  JOURNAL   Submitted (08-DEC-2009) Molecular Plant Pathology Laboratory,
            USDA-Agricultural Research Service, 10300 Baltimore Avenue,
            Beltsville, MD 20705, USA
FEATURES             Location/Qualifiers
     source          1..108
                     /organism="Candidatus Phytoplasma sudamericanum"
                     /mol_type="genomic DNA"
                     /strain="PassWB-Br3"
                     /host="Passiflora edulis f. flavicarpa (passion fruit)"
                     /db_xref="taxon:907962"
                     /clone="Br3#1"
                     /country="Brazil"
                     /note="group: 16SrVI; subgroup: 16SrVI-I"
     rRNA            <1..108
                     /product="16S ribosomal RNA"
BASE COUNT       34 a     20 c     26 g     28 t
ORIGIN      
        1 attgacggga ctccgcacaa gcggtggatc atgttgttta attcgaagat acacgaaaaa
       61 tcttaccagg tcttgacatg ctctgcgaag ctatagaaat atagtgga
//
