# Supplementary material for: Universal detection of phytoplasmas and Xylella spp. by TaqMan singleplex and multiplex real-time PCR with dual priming oligonucleotides
Source: PLoS One. 2017 Sep 28;12(9):e0185427. doi: 10.1371/journal.pone.0185427 (PMC5619750; doi:10.1371/journal.pone.0185427)
Supplement: S1 Dataset — (ZIP) [file pone.0185427.s006.zip › S1_Dataset/P12-VIA-AY390261.seq]

LOCUS       P12-AY390261                1809 bp    DNA     linear   BCT 28-JUL-2004
DEFINITION  Candidatus Phytoplasma trifolii 16S ribosomal RNA gene, partial
            sequence; 16S-23S ribosomal RNA intergenic spacer and tRNA-Ile
            gene, complete sequence; and 23S ribosomal RNA gene, partial
            sequence.
ACCESSION   AY390261
VERSION     AY390261.1  GI:38708322
KEYWORDS    .
SOURCE      Candidatus Phytoplasma trifolii
  ORGANISM  Candidatus Phytoplasma trifolii
            Bacteria; Tenericutes; Mollicutes; Acholeplasmatales;
            Acholeplasmataceae; Candidatus Phytoplasma; 16SrVI (Clover
            proliferation group).
REFERENCE   1  (bases 1 to 1809)
  AUTHORS   Hiruki,C. and Wang,K.
  TITLE     Clover proliferation phytoplasma: 'Candidatus Phytoplasma trifolii'
  JOURNAL   Int. J. Syst. Evol. Microbiol. 54 (Pt 4), 1349-1353 (2004)
   PUBMED   15280313
REFERENCE   2  (bases 1 to 1809)
  AUTHORS   Wang,K. and Hiruki,C.
  TITLE     Direct Submission
  JOURNAL   Submitted (15-SEP-2003) Southern Crop Protection and Food Research
            Center, 1391 Sandford Street, London, ON N5V 4T3, Canada
FEATURES             Location/Qualifiers
     source          1..108
                     /organism="Candidatus Phytoplasma trifolii"
                     /mol_type="genomic DNA"
                     /strain="CP"
                     /host="Trifolium hybridum"
                     /db_xref="taxon:35776"
                     /country="Canada: Alberta"
     rRNA            <1..108
                     /product="16S ribosomal RNA"
BASE COUNT       36 a     20 c     24 g     28 t
ORIGIN      
        1 attgacggga ctccgcacaa gcggtggatc atgttgttta attcgaagat acacgaaaaa
       61 tcttaccagg tcttgacata ctctgcaaag ctatagaaat atagtgga
//
