# Supplementary material for: Universal detection of phytoplasmas and Xylella spp. by TaqMan singleplex and multiplex real-time PCR with dual priming oligonucleotides
Source: PLoS One. 2017 Sep 28;12(9):e0185427. doi: 10.1371/journal.pone.0185427 (PMC5619750; doi:10.1371/journal.pone.0185427)
Supplement: S1 Dataset — (ZIP) [file pone.0185427.s006.zip › S1_Dataset/P13-VIIA-AF092209.seq]

LOCUS       P13-AF092209                1722 bp    DNA     linear   BCT 17-NOV-1999
DEFINITION  Ash yellows phytoplasma 16S ribosomal RNA gene, 16S-23S ribosomal
            RNA intergenic spacer region, and tRNA-Ile gene, complete sequence.
ACCESSION   AF092209
VERSION     AF092209.1  GI:3860033
KEYWORDS    .
SOURCE      Candidatus Phytoplasma fraxini
  ORGANISM  Candidatus Phytoplasma fraxini
            Bacteria; Tenericutes; Mollicutes; Acholeplasmatales;
            Acholeplasmataceae; Candidatus Phytoplasma; 16SrVII (Ash yellows
            group).
REFERENCE   1  (bases 1 to 1722)
  AUTHORS   Griffiths,H.M., Sinclair,W.A., Smart,C.D. and Davis,R.E.
  TITLE     The phytoplasma associated with ash yellows and lilac
            witches'-broom: 'Candidatus phytoplasma fraxini'
  JOURNAL   Int. J. Syst. Bacteriol. 49 (Pt 4), 1605-1614 (1999)
   PUBMED   10555342
REFERENCE   2  (bases 1 to 1722)
  AUTHORS   Griffiths,H.M. and Sinclair,W.A.
  TITLE     Direct Submission
  JOURNAL   Submitted (15-SEP-1998) Plant Pathology, Cornell University, Plant
            Science Bldg, Rm334, Tower Rd, Ithaca, NY 14853, USA
FEATURES             Location/Qualifiers
     source          1..108
                     /organism="Candidatus Phytoplasma fraxini"
                     /mol_type="genomic DNA"
                     /strain="AshY1"
                     /host="Fraxinus spp."
                     /db_xref="taxon:35780"
                     /lab_host="Catharanthus roseus"
                     /note="Candidatus Phytoplasma fraxini"
     rRNA            1..108
                     /product="16S ribosomal RNA"
BASE COUNT       35 a     20 c     25 g     28 t
ORIGIN      
        1 attgacggga ctccgcacaa gcggtggatc atgttgttta attcgaagat acacgaaaaa
       61 tcttaccagg tcttgacatg ctctgcaaag ctatagaaat atagtgga
//
