# Supplementary material for: Universal detection of phytoplasmas and Xylella spp. by TaqMan singleplex and multiplex real-time PCR with dual priming oligonucleotides
Source: PLoS One. 2017 Sep 28;12(9):e0185427. doi: 10.1371/journal.pone.0185427 (PMC5619750; doi:10.1371/journal.pone.0185427)
Supplement: S1 Dataset — (ZIP) [file pone.0185427.s006.zip › S1_Dataset/P14-VIIIA-AF086621.seq]

LOCUS       P14-PHYTORNA1               7305 bp    DNA     linear   BCT 02-JAN-2001
DEFINITION  Loofah witches'-broom phytoplasma tRNA-Ile gene, complete sequence;
            23S ribosomal RNA gene, partial sequence; 16S ribosomal RNA and 23S
            ribosomal RNA genes, complete sequence; tRNA-Ile gene, complete
            sequence; 5S ribosomal RNA gene, complete sequence; and tRNA-Val
            and tRNA-Asn genes, complete sequence.
ACCESSION   AF086621 AF086622 AF086623 AF251150 AH010138
VERSION     AF086621.2  GI:13992809
KEYWORDS    .
SOURCE      Loofah witches'-broom phytoplasma
  ORGANISM  Loofah witches'-broom phytoplasma
            Bacteria; Tenericutes; Mollicutes; Acholeplasmatales;
            Acholeplasmataceae; Candidatus Phytoplasma; 16SrVIII (Loofah
            witches'-broom group).
REFERENCE   1  (bases 1 to 7305)
  AUTHORS   Ho,K.C., Tsai,C.C. and Chung,T.L.
  TITLE     Organization of ribosomal RNA genes from a Loofah witches' broom
            phytoplasma
  JOURNAL   DNA Cell Biol. 20 (2), 115-122 (2001)
   PUBMED   11244569
REFERENCE   2  (bases 1 to 7305)
  AUTHORS   Chung,T.-L. and Ho,K.-C.
  TITLE     Direct Submission
  JOURNAL   Submitted (23-AUG-1998) Botany, National Taiwan University,
            Roosevelt Road Section 4, Number 1, Taipei, Taiwan 106, Republic of
            China
REFERENCE   3  (bases 1 to 7305)
  AUTHORS   Ho,K.-C. and Tsai,C.C.
  TITLE     Direct Submission
  JOURNAL   Submitted (08-MAY-2001) Botany, National Taiwan University,
            Roosevelt Road Section 4, Number 1, Taipei, Taiwan 106, Republic of
            China
  REMARK    Sequence update by submitter
COMMENT     On or before May 8, 2001 this sequence version replaced
            gi:12002064, gi:12002065, gi:12002062, gi:12002063.
FEATURES             Location/Qualifiers
     source          1..108
                     /organism="Loofah witches'-broom phytoplasma"
                     /mol_type="genomic DNA"
                     /db_xref="taxon:35773"
     rRNA            1..108
                     /product="16S ribosomal RNA"
BASE COUNT       37 a     20 c     23 g     28 t
ORIGIN      
        1 attgacggga ctccgcacaa gcggtggatc atgttgttta attcgaagat acacgaaaaa
       61 ccttaccagg tcttgacata ctctgcaaag ttatagaaat ataatgga
//
