# Supplementary material for: Universal detection of phytoplasmas and Xylella spp. by TaqMan singleplex and multiplex real-time PCR with dual priming oligonucleotides
Source: PLoS One. 2017 Sep 28;12(9):e0185427. doi: 10.1371/journal.pone.0185427 (PMC5619750; doi:10.1371/journal.pone.0185427)
Supplement: S1 Dataset — (ZIP) [file pone.0185427.s006.zip › S1_Dataset/P15-IXB-AF515636.seq]

LOCUS       P15-AF515636                1765 bp    DNA     linear   BCT 10-JUN-2003
DEFINITION  Candidatus Phytoplasma phoenicium strain A4 16S ribosomal RNA gene,
            partial sequence; 16-23S ribosomal RNA intergenic spacer and
            tRNA-Ile gene, complete sequence; and 23S ribosomal RNA gene,
            partial sequence.
ACCESSION   AF515636
VERSION     AF515636.1  GI:21541727
KEYWORDS    .
SOURCE      Candidatus Phytoplasma phoenicium
  ORGANISM  Candidatus Phytoplasma phoenicium
            Bacteria; Tenericutes; Mollicutes; Acholeplasmatales;
            Acholeplasmataceae; Candidatus Phytoplasma; 16SrIX (Pigeon pea
            witches'-broom group).
REFERENCE   1  (bases 1 to 1765)
  AUTHORS   Verdin,E., Salar,P., Danet,J.L., Choueiri,E., Jreijiri,F., El
            Zammar,S., Gelie,B., Bove,J.M. and Garnier,M.
  TITLE     'Candidatus phytoplasma phoenicium' sp. nov., a novel phytoplasma
            associated with an emerging lethal disease of almond trees in
            Lebanon and Iran
  JOURNAL   Int. J. Syst. Evol. Microbiol. 53 (PT 3), 833-838 (2003)
   PUBMED   12807209
REFERENCE   2  (bases 1 to 1765)
  AUTHORS   Verdin,E., Choueiri,E. and Garnier,M.
  TITLE     Direct Submission
  JOURNAL   Submitted (28-MAY-2002) Labo. Biologie Cellulaire et Moleculaire -
            UMR Genomique Developpement et Pouvoir Pathogene, Institut National
            de la Recheche Agronomique, 71 Avenue Edouard Bourleaux, Villenave
            d'Ornon 33883, France
FEATURES             Location/Qualifiers
     source          1..109
                     /organism="Candidatus Phytoplasma phoenicium"
                     /mol_type="genomic DNA"
                     /strain="A4"
                     /db_xref="taxon:198422"
                     /country="Lebanon"
     rRNA            <1..109
                     /product="16S ribosomal RNA"
BASE COUNT       38 a     20 c     22 g     29 t
ORIGIN      
        1 attgacggga ccccgcacaa gcggtggatc atgttgttta attcgaagat acacgaaaaa
       61 ccttaccagg tcttgacata attttgcgac attatagaaa tataatgaa
//
