# Supplementary material for: Universal detection of phytoplasmas and Xylella spp. by TaqMan singleplex and multiplex real-time PCR with dual priming oligonucleotides
Source: PLoS One. 2017 Sep 28;12(9):e0185427. doi: 10.1371/journal.pone.0185427 (PMC5619750; doi:10.1371/journal.pone.0185427)
Supplement: S1 Dataset — (ZIP) [file pone.0185427.s006.zip › S1_Dataset/P16-XIE-KR869146.seq]

LOCUS       P16-KR869146                1805 bp    DNA     linear   BCT 03-FEB-2016
DEFINITION  Candidatus Phytoplasma cirsii strain CirYS 16S ribosomal RNA and
            tRNA-Ile genes, complete sequence; and 23S ribosomal RNA gene,
            partial sequence.
ACCESSION   KR869146
VERSION     KR869146.1  GI:984341711
KEYWORDS    .
SOURCE      Candidatus Phytoplasma cirsii
  ORGANISM  Candidatus Phytoplasma cirsii
            Bacteria; Tenericutes; Mollicutes; Acholeplasmatales;
            Acholeplasmataceae; Candidatus Phytoplasma; 16SrXI (Rice yellow
            dwarf group).
REFERENCE   1  (bases 1 to 1805)
  AUTHORS   Safarova,D., Zemanek,T., Valova,P. and Navratil,M.
  TITLE     'Candidatus Phytoplasma cirsii', a novel taxon from creeping
            thistle [Cirsium arvense (L.) Scop]
  JOURNAL   Int. J. Syst. Evol. Microbiol. 66 (4), 1745-1753 (2016)
   PUBMED   26849880
REFERENCE   2  (bases 1 to 1805)
  AUTHORS   Safarova,D., Zemanek,T., Valova,P. and Navratil,M.
  TITLE     Direct Submission
  JOURNAL   Submitted (21-MAY-2015) Dept. of Cell Biology and Genetics, Faculty
            of Science, Palacky University, Olomouc, Slechtitelu 27, Olomouc
            78371, Czech Republic
COMMENT     ##Assembly-Data-START##
            Assembly Method       :: SeqMan, Lasergene v. 12.2.0
            Sequencing Technology :: Sanger dideoxy sequencing
            ##Assembly-Data-END##
FEATURES             Location/Qualifiers
     source          1..108
                     /organism="Candidatus Phytoplasma cirsii"
                     /mol_type="genomic DNA"
                     /strain="CirYS"
                     /host="Cirsium arvense"
                     /db_xref="taxon:1789773"
                     /country="Czech Republic"
     rRNA            1..108
                     /product="16S ribosomal RNA"
BASE COUNT       35 a     22 c     24 g     27 t
ORIGIN      
        1 attgacggga ctccgcacaa gcggtggatc atgttgttta attcgaagat acacgaaaaa
       61 ccttaccagg tcttgacata ctctgcaaag ctatagcaat atagtgga
//
