# Supplementary material for: Universal detection of phytoplasmas and Xylella spp. by TaqMan singleplex and multiplex real-time PCR with dual priming oligonucleotides
Source: PLoS One. 2017 Sep 28;12(9):e0185427. doi: 10.1371/journal.pone.0185427 (PMC5619750; doi:10.1371/journal.pone.0185427)
Supplement: S1 Dataset — (ZIP) [file pone.0185427.s006.zip › S1_Dataset/P17-XIIB-L76865.seq]

LOCUS       P17-CDTRG16R                1532 bp    DNA     linear   BCT 21-JUL-1997
DEFINITION  Australian grapevine yellows phytoplasma 16S ribosomal RNA (16S
            rRNA) gene, partial sequence, 16S-23S ribosomal RNA spacer region
            and tRNA-Ile gene, complete sequence.
ACCESSION   L76865
VERSION     L76865.1  GI:2072753
KEYWORDS    .
SOURCE      Candidatus Phytoplasma australiense
  ORGANISM  Candidatus Phytoplasma australiense
            Bacteria; Tenericutes; Mollicutes; Acholeplasmatales;
            Acholeplasmataceae; Candidatus Phytoplasma; 16SrXII (Stolbur
            group).
REFERENCE   1  (bases 1 to 1230)
  AUTHORS   Davis,R.E., Dally,E.L., Gundersen,D.E., Lee,I.M. and Habili,N.
  TITLE     'Candidatus phytoplasma australiense,' a new phytoplasma taxon
            associated with Australian grapevine yellows
  JOURNAL   Int. J. Syst. Bacteriol. 47 (2), 262-269 (1997)
   PUBMED   9103609
REFERENCE   2  (bases 1 to 1532)
  AUTHORS   Davis,R.E.
  TITLE     Direct Submission
  JOURNAL   Submitted (02-APR-1997) Molecular Plant Pathology Laboratory,
            Agricultural Research Service-USDA, Room 252, Bldg. 011A, BARC
            West, Beltsville, MD 20705, USA
  REMARK    Sequence update by submitter
COMMENT     On May 7, 1997 this sequence version replaced gi:2055362.
            GSDB:S:74805.
FEATURES             Location/Qualifiers
     source          1..109
                     /organism="Candidatus Phytoplasma australiense"
                     /mol_type="genomic DNA"
                     /sub_species="australiense"
                     /db_xref="taxon:59748"
     gene            1..109
                     /gene="16S rRNA"
     rRNA            <1..109
                     /gene="16S rRNA"
                     /product="16S ribosomal RNA"
                     /experiment="experimental evidence, no additional details
                     recorded"
BASE COUNT       31 a     23 c     28 g     27 t
ORIGIN      
        1 attgacggga ctccgcacaa gcggtggatc atgttgttta attcgaaggt acccgaaaaa
       61 cctcaccagg tcttgacatg cttttgcaaa gcggtagaaa tatcgtgga
//
