# Supplementary material for: Universal detection of phytoplasmas and Xylella spp. by TaqMan singleplex and multiplex real-time PCR with dual priming oligonucleotides
Source: PLoS One. 2017 Sep 28;12(9):e0185427. doi: 10.1371/journal.pone.0185427 (PMC5619750; doi:10.1371/journal.pone.0185427)
Supplement: S1 Dataset — (ZIP) [file pone.0185427.s006.zip › S1_Dataset/P18-XIIH-JN833705.seq]

LOCUS       P18-JN833705                1716 bp    DNA     linear   BCT 23-JUN-2015
DEFINITION  Candidatus Phytoplasma convolvuli strain BY-S57/11 16S ribosomal
            RNA gene, partial sequence; 16S-23S ribosomal RNA intergenic spacer
            and tRNA-Ile gene, complete sequence; and 23S ribosomal RNA gene,
            partial sequence.
ACCESSION   JN833705
VERSION     JN833705.1  GI:358364663
KEYWORDS    .
SOURCE      Candidatus Phytoplasma convolvuli
  ORGANISM  Candidatus Phytoplasma convolvuli
            Bacteria; Tenericutes; Mollicutes; Acholeplasmatales;
            Acholeplasmataceae; Candidatus Phytoplasma.
REFERENCE   1  (bases 1 to 1716)
  AUTHORS   Martini,M., Marcone,C., Mitrovic,J., Maixner,M., Delic,D.,
            Myrta,A., Ermacora,P., Bertaccini,A. and Duduk,B.
  TITLE     'Candidatus Phytoplasma convolvuli', a new phytoplasma taxon
            associated with bindweed yellows in four European countries
  JOURNAL   Int. J. Syst. Evol. Microbiol. 62 (12), 2910-2915 (2012)
   PUBMED   22247217
REFERENCE   2  (bases 1 to 1716)
  AUTHORS   Mitrovic,J. and Duduk,B.
  TITLE     Direct Submission
  JOURNAL   Submitted (10-OCT-2011) Laboratory of Applied Phytopathology,
            Institute of Pesticides and Environmental Protection, Banatska 31B,
            P.O. Box 163, Belgrade 11080, Serbia
FEATURES             Location/Qualifiers
     source          1..109
                     /organism="Candidatus Phytoplasma convolvuli"
                     /mol_type="genomic DNA"
                     /strain="BY-S57/11"
                     /host="Convolvulus arvensis"
                     /db_xref="taxon:72993"
                     /country="Serbia"
     rRNA            <1..109
                     /product="16S ribosomal RNA"
BASE COUNT       32 a     21 c     26 g     30 t
ORIGIN      
        1 attgacggga ctccgcacaa gcggtggatc atgttgttta attcgaaggt acccgaaaaa
       61 ccttaccagg tcttgacatg cttttgcaaa gctttagaaa tatagtgga
//
