# Supplementary material for: Universal detection of phytoplasmas and Xylella spp. by TaqMan singleplex and multiplex real-time PCR with dual priming oligonucleotides
Source: PLoS One. 2017 Sep 28;12(9):e0185427. doi: 10.1371/journal.pone.0185427 (PMC5619750; doi:10.1371/journal.pone.0185427)
Supplement: S1 Dataset — (ZIP) [file pone.0185427.s006.zip › S1_Dataset/P19-XIID-AB010425.seq]

LOCUS       P19-AB010425                1521 bp    DNA     linear   BCT 15-DEC-2007
DEFINITION  Candidatus Phytoplasma japonicum gene for 16S rRNA, partial
            sequence.
ACCESSION   AB010425
VERSION     AB010425.2  GI:22163971
KEYWORDS    .
SOURCE      Candidatus Phytoplasma japonicum
  ORGANISM  Candidatus Phytoplasma japonicum
            Bacteria; Tenericutes; Mollicutes; Acholeplasmatales;
            Acholeplasmataceae; Candidatus Phytoplasma; Candidatus Phytoplasma
            asteris.
REFERENCE   1
  AUTHORS   Sawayanagi,T., Horikoshi,N., Kanehira,T., Shinohara,M.,
            Bertaccini,A., Cousin,M.T., Hiruki,C. and Namba,S.
  TITLE     'Candidatus phytoplasma japonicum', a new phytoplasma taxon
            associated with Japanese Hydrangea phyllody
  JOURNAL   Int. J. Syst. Bacteriol. 49 (PT 3), 1275-1285 (1999)
   PUBMED   10425791
REFERENCE   2  (bases 1 to 1521)
  AUTHORS   Namba,S., Ugaki,M., Miyata,S., Jung,H., Sawayanagi,T. and Oshima,K.
  TITLE     Direct Submission
  JOURNAL   Submitted (14-JAN-1998) Contact:Shigetou Namba The University of
            Tokyo, Graduate School of Agricultural and Life Sciences,
            Department of Agricultural and Environmental Biology, Laboratory of
            Plant Pathology; 1-1-1 Yayoi, Bunkyo-ku, Tokyo 113-8657, Japan
COMMENT     On Aug 8, 2002 this sequence version replaced gi:4115495.
FEATURES             Location/Qualifiers
     source          1..109
                     /organism="Candidatus Phytoplasma japonicum"
                     /mol_type="genomic DNA"
                     /db_xref="taxon:102262"
                     /country="Japan"
                     /note="16S-group I phytoplasma;
                     synonym:Japanese Hydrangea phyllody phytoplasma"
     rRNA            <1..109
                     /product="16S ribosomal RNA"
BASE COUNT       31 a     22 c     28 g     28 t
ORIGIN      
        1 attgacggga ctccgcacaa gcggtggatc atgttgttta attcgaaggt acccgaaaaa
       61 cctcaccagg tcttgacatg cttttgcgaa gttgtagaaa tacagtgga
//
