# Supplementary material for: Universal detection of phytoplasmas and Xylella spp. by TaqMan singleplex and multiplex real-time PCR with dual priming oligonucleotides
Source: PLoS One. 2017 Sep 28;12(9):e0185427. doi: 10.1371/journal.pone.0185427 (PMC5619750; doi:10.1371/journal.pone.0185427)
Supplement: S1 Dataset — (ZIP) [file pone.0185427.s006.zip › S1_Dataset/P1-IB-M30790.seq]

LOCUS       P1-MPLRRD                  1535 bp    rRNA    linear   BCT 29-JAN-2003
DEFINITION  Oenothera phytoplasma 86-7 16S ribosomal RNA, complete sequence.
ACCESSION   M30790
VERSION     M30790.1  GI:175280
KEYWORDS    .
SOURCE      Oenothera phytoplasma 86-7
  ORGANISM  Oenothera phytoplasma 86-7
            Bacteria; Tenericutes; Mollicutes; Acholeplasmatales;
            Acholeplasmataceae; Candidatus Phytoplasma.
REFERENCE   1  (bases 1 to 1535)
  AUTHORS   Lim,P.O. and Sears,B.B.
  TITLE     16S rRNA sequence indicates that plant-pathogenic mycoplasmalike
            organisms are evolutionarily distinct from animal mycoplasmas
  JOURNAL   J. Bacteriol. 171 (11), 5901-5906 (1989)
   PUBMED   2808301
REFERENCE   2  (sites)
  AUTHORS   Schneider,B., Seemueller,E., Smart,C.D. and Kirkpatrick,B.C.
  TITLE     Phylogenetic classification of plant pathogenic mycoplasma-like
            organisms or phytoplasmas
  JOURNAL   (in) Razin,S. and Tully,J.G. (Eds.);
            MOLECULAR AND DIAGNOSTIC PROCEDURES IN MYCOPLASMOLOGY: 369-380;
            (1996)
FEATURES             Location/Qualifiers
     source          1..109
                     /organism="Oenothera phytoplasma 86-7"
                     /mol_type="rRNA"
                     /isolation_source="Oenothera elata subsp. hookeri leaf tip
                     cell culture line 86-7"
                     /host="Oenothera elata subsp. hookeri (Oenothera hookeri)"
                     /db_xref="taxon:219747"
                     /note="plant-pathogenic mycoplasma-like organism"
     rRNA            1..109
                     /product="16S ribosomal RNA"
BASE COUNT       32 a     25 c     27 g     25 t
ORIGIN      
        1 attgacggga ctccgcacaa gcggtggatc atgttgttta attcgaaggt acccgaaaaa
       61 cctcaccagg tcttgacatg cttctgcaaa gctgtagaaa cacagtgga
//
