# Supplementary material for: Universal detection of phytoplasmas and Xylella spp. by TaqMan singleplex and multiplex real-time PCR with dual priming oligonucleotides
Source: PLoS One. 2017 Sep 28;12(9):e0185427. doi: 10.1371/journal.pone.0185427 (PMC5619750; doi:10.1371/journal.pone.0185427)
Supplement: S1 Dataset — (ZIP) [file pone.0185427.s006.zip › S1_Dataset/P20-XIIE-DQ086423.seq]

LOCUS       P20-DQ086423                1333 bp    DNA     linear   BCT 16-JAN-2006
DEFINITION  Candidatus Phytoplasma fragariae 16S ribosomal RNA gene, partial
            sequence.
ACCESSION   DQ086423
VERSION     DQ086423.1  GI:71796841
KEYWORDS    .
SOURCE      Candidatus Phytoplasma fragariae
  ORGANISM  Candidatus Phytoplasma fragariae
            Bacteria; Tenericutes; Mollicutes; Acholeplasmatales;
            Acholeplasmataceae; Candidatus Phytoplasma.
REFERENCE   1  (bases 1 to 1333)
  AUTHORS   Valiunas,D., Staniulis,J. and Davis,R.E.
  TITLE     'Candidatus Phytoplasma fragariae', a novel phytoplasma taxon
            discovered in yellows diseased strawberry, Fragariaxananassa
  JOURNAL   Int. J. Syst. Evol. Microbiol. 56 (PT 1), 277-281 (2006)
   PUBMED   16403898
REFERENCE   2  (bases 1 to 1333)
  AUTHORS   Valiunas,D., Jomantiene,R. and Davis,R.E.
  TITLE     Direct Submission
  JOURNAL   Submitted (03-JUN-2005) Phytovirus Laboratory, Institute of Botany,
            Zaliuju ezeru 49, Vilnius LT-08406, Lithuania
FEATURES             Location/Qualifiers
     source          1..109
                     /organism="Candidatus Phytoplasma fragariae"
                     /mol_type="genomic DNA"
                     /strain="StrawY"
                     /host="strawberry; Fragaria x ananassa"
                     /db_xref="taxon:338604"
                     /clone="PP18"
                     /country="Lithuania"
     rRNA            <1..>109
                     /product="16S ribosomal RNA"
BASE COUNT       32 a     23 c     27 g     27 t
ORIGIN      
        1 attgacggga ctccgcacaa gcggtggatc atgttgttta attcgaaggt acccgaaaaa
       61 cctcaccagg tcttgacatg cttttgcaaa gctgtagaaa tacagtgga
//
