# Supplementary material for: Universal detection of phytoplasmas and Xylella spp. by TaqMan singleplex and multiplex real-time PCR with dual priming oligonucleotides
Source: PLoS One. 2017 Sep 28;12(9):e0185427. doi: 10.1371/journal.pone.0185427 (PMC5619750; doi:10.1371/journal.pone.0185427)
Supplement: S1 Dataset — (ZIP) [file pone.0185427.s006.zip › S1_Dataset/P21-XIII-AF248960.seq]

LOCUS       P21-AF248960                1785 bp    DNA     linear   BCT 17-APR-2001
DEFINITION  Mexican periwinkle virescence phytoplasma 16S ribosomal RNA gene,
            complete sequence; tRNA-Ile gene, complete sequence; and 23S
            ribosomal RNA gene, partial sequence.
ACCESSION   AF248960
VERSION     AF248960.1  GI:13649445
KEYWORDS    .
SOURCE      Candidatus Phytoplasma hispanicum
  ORGANISM  Candidatus Phytoplasma hispanicum
            Bacteria; Tenericutes; Mollicutes; Acholeplasmatales;
            Acholeplasmataceae; Candidatus Phytoplasma; 16SrXIII (Mexican
            periwinkle virescence group).
REFERENCE   1  (bases 1 to 1785)
  AUTHORS   Dally,E.L., Bottner,K.D. and Davis,R.E.
  TITLE     Revised Subgroup Classification of Group V Phytoplasmas and
            Placement of Flavescence Doree-Associated Phytoplasmas in Two
            Distinct Subgroups
  JOURNAL   Unpublished
REFERENCE   2  (bases 1 to 1785)
  AUTHORS   Dally,E.L., Bottner,K.D. and Davis,R.E.
  TITLE     Direct Submission
  JOURNAL   Submitted (17-MAR-2000) Molecular Plant Pathology Laboratory,
            USDA-Agricultural Research Service, BARC West, Beltsville, MD
            20705, USA
FEATURES             Location/Qualifiers
     source          1..109
                     /organism="Candidatus Phytoplasma hispanicum"
                     /mol_type="genomic DNA"
                     /strain="MPV"
                     /host="Catharanthus roseus (Periwinkle)"
                     /db_xref="taxon:67685"
                     /clone="MPV#3, rrnA"
                     /note="member of 16S rRNA RFLP group XIII, subgroup A"
     rRNA            1..109
                     /product="16S ribosomal RNA"
BASE COUNT       32 a     24 c     27 g     26 t
ORIGIN      
        1 attgacggga ctccgcacaa gcggtggatc atgttgttta attcgaaggt acccgaaaaa
       61 cctcaccagg tcttgacatg tttctgcaaa gctgtagaaa tacagcgga
//
