# Supplementary material for: Universal detection of phytoplasmas and Xylella spp. by TaqMan singleplex and multiplex real-time PCR with dual priming oligonucleotides
Source: PLoS One. 2017 Sep 28;12(9):e0185427. doi: 10.1371/journal.pone.0185427 (PMC5619750; doi:10.1371/journal.pone.0185427)
Supplement: S1 Dataset — (ZIP) [file pone.0185427.s006.zip › S1_Dataset/P22-XVA-AF147708.seq]

LOCUS       P22-AF147708                1808 bp    DNA     linear   BCT 22-JUN-2001
DEFINITION  Hibiscus witches'-broom phytoplasma strain HibWB26 16S ribosomal
            RNA gene, 16S-23S ribosomal RNA intergenic spacer region, and
            tRNA-Ile gene, complete sequence; 23S ribosomal RNA gene, partial
            sequence.
ACCESSION   AF147708
VERSION     AF147708.1  GI:7673111
KEYWORDS    .
SOURCE      Candidatus Phytoplasma brasiliense
  ORGANISM  Candidatus Phytoplasma brasiliense
            Bacteria; Tenericutes; Mollicutes; Acholeplasmatales;
            Acholeplasmataceae; Candidatus Phytoplasma; 16SrXV (Hibiscus
            witches'-broom group).
REFERENCE   1  (bases 1 to 1808)
  AUTHORS   Montano,H.G., Davis,R.E., Dally,E.L., Hogenhout,S., Pimentel,J.P.
            and Brioso,P.S.
  TITLE     'Candidatus Phytoplasma brasiliense', a new phytoplasma taxon
            associated with hibiscus witches' broom disease
  JOURNAL   Int. J. Syst. Evol. Microbiol. 51 (Pt 3), 1109-1118 (2001)
   PUBMED   11411679
REFERENCE   2  (bases 1 to 1808)
  AUTHORS   Montano,H.G., Davis,R.E. and Dally,E.L.
  TITLE     Direct Submission
  JOURNAL   Submitted (03-MAY-1999) Molecular Plant Pathology Laboratory,
            Agricultural Research Service-USDA, Room 252, Bldg. 011A, BARC
            West, Beltsville, MD 20705, USA
FEATURES             Location/Qualifiers
     source          1..109
                     /organism="Candidatus Phytoplasma brasiliense"
                     /mol_type="genomic DNA"
                     /strain="HibWB26"
                     /db_xref="taxon:102261"
                     /note="cloned product of polymerase chain reaction;
                     phytoplasma group 16SrXV"
     rRNA            1..109
                     /product="16S ribosomal RNA"
BASE COUNT       31 a     22 c     27 g     29 t
ORIGIN      
        1 attgacggga ctccgcacaa gcggtggatc atgttgttta attcgaagat acccgaaaaa
       61 ccttaccagg tcttgacatg ttcttgcgaa acggtagtaa tatcgtgga
//
