# Supplementary material for: Universal detection of phytoplasmas and Xylella spp. by TaqMan singleplex and multiplex real-time PCR with dual priming oligonucleotides
Source: PLoS One. 2017 Sep 28;12(9):e0185427. doi: 10.1371/journal.pone.0185427 (PMC5619750; doi:10.1371/journal.pone.0185427)
Supplement: S1 Dataset — (ZIP) [file pone.0185427.s006.zip › S1_Dataset/P23-XVIA-AY725228.seq]

LOCUS       P23-AY725228                1521 bp    DNA     linear   BCT 29-DEC-2005
DEFINITION  Candidatus Phytoplasma graminis 16S ribosomal RNA gene, partial
            sequence.
ACCESSION   AY725228
VERSION     AY725228.1  GI:52630876
KEYWORDS    .
SOURCE      Candidatus Phytoplasma graminis
  ORGANISM  Candidatus Phytoplasma graminis
            Bacteria; Tenericutes; Mollicutes; Acholeplasmatales;
            Acholeplasmataceae; Candidatus Phytoplasma; 16SrXII (Stolbur
            group).
REFERENCE   1  (bases 1 to 1521)
  AUTHORS   Arocha,Y., Lopez,M., Pinol,B., Fernandez,M., Picornell,B.,
            Almeida,R., Palenzuela,I., Wilson,M.R. and Jones,P.
  TITLE     'Candidatus Phytoplasma graminis' and 'Candidatus Phytoplasma
            caricae', two novel phytoplasmas associated with diseases of
            sugarcane, weeds and papaya in Cuba
  JOURNAL   Int. J. Syst. Evol. Microbiol. 55 (PT 6), 2451-2463 (2005)
   PUBMED   16280510
REFERENCE   2  (bases 1 to 1521)
  AUTHORS   Arocha,Y., Lopez,M., Fernandez,M., Horta,D., Palenzuela,I.,
            Picornell,S., Almeida,R., Wilson,M. and Jones,P.
  TITLE     A new phytoplasma group associated with Yellow Leaf Syndrome (YLS)
            in sugarcane and weed plantations and putative leafhopper vectors
            in Cuba
  JOURNAL   Unpublished
REFERENCE   3  (bases 1 to 1521)
  AUTHORS   Arocha,Y., Lopez,M., Fernandez,M., Horta,D., Palenzuela,I.,
            Picornell,S., Almeida,R., Wilson,M. and Jones,P.
  TITLE     Direct Submission
  JOURNAL   Submitted (15-AUG-2004) Phytopathology, National Center for Animal
            and Plant Health (CENSA), Carretera de Tapaste y Autopista
            Nacional, San Jose de Las Lajas, Havana 32700, Cuba
FEATURES             Location/Qualifiers
     source          1..110
                     /organism="Candidatus Phytoplasma graminis"
                     /mol_type="genomic DNA"
                     /host="Guines sugarcane"
                     /db_xref="taxon:293929"
     rRNA            <1..>110
                     /product="16S ribosomal RNA"
BASE COUNT       32 a     23 c     27 g     28 t
ORIGIN      
        1 attgacggga ctccgcacaa gcggtggatc atgttgttta attcgaaggt acccgaaaaa
       61 ccttcaccag gtcttgacat gcttttgcaa agctgtagaa atacagtgga
//
