# Supplementary material for: Universal detection of phytoplasmas and Xylella spp. by TaqMan singleplex and multiplex real-time PCR with dual priming oligonucleotides
Source: PLoS One. 2017 Sep 28;12(9):e0185427. doi: 10.1371/journal.pone.0185427 (PMC5619750; doi:10.1371/journal.pone.0185427)
Supplement: S1 Dataset — (ZIP) [file pone.0185427.s006.zip › S1_Dataset/P24-XVIIIA-DQ174122.seq]

LOCUS       P24-DQ174122                1503 bp    DNA     linear   BCT 08-DEC-2008
DEFINITION  Candidatus Phytoplasma americanum strain PPT12-NE 16S ribosomal RNA
            gene, partial sequence.
ACCESSION   DQ174122
VERSION     DQ174122.1  GI:76881483
KEYWORDS    .
SOURCE      Candidatus Phytoplasma americanum
  ORGANISM  Candidatus Phytoplasma americanum
            Bacteria; Tenericutes; Mollicutes; Acholeplasmatales;
            Acholeplasmataceae; Candidatus Phytoplasma; 16SrXII (Stolbur
            group).
REFERENCE   1  (bases 1 to 1503)
  AUTHORS   Lee,I.M., Bottner,K.D., Secor,G. and Rivera-Varas,V.
  TITLE     'Candidatus Phytoplasma americanum', a phytoplasma associated with
            a potato purple top wilt disease complex
  JOURNAL   Int. J. Syst. Evol. Microbiol. 56 (PT 7), 1593-1597 (2006)
   PUBMED   16825635
REFERENCE   2  (bases 1 to 1503)
  AUTHORS   Secor,G.A., Lee,I.-M., Bottner,K.D., Rivera-Varas,V. and
            Gudmestad,N.C.
  TITLE     First report of a defect of processing potatoes in Texas and
            Nebraska associated with a new phytoplasma
  JOURNAL   Unpublished
REFERENCE   3  (bases 1 to 1503)
  AUTHORS   Lee,I.-M. and Bottner,K.D.
  TITLE     Direct Submission
  JOURNAL   Submitted (18-AUG-2005) USDA, ARS, PSI, MPPL, 10300 Baltimore
            Avenue, Beltsville, MD 20705, USA
FEATURES             Location/Qualifiers
     source          1..109
                     /organism="Candidatus Phytoplasma americanum"
                     /mol_type="genomic DNA"
                     /strain="PPT12-NE"
                     /db_xref="taxon:348436"
     rRNA            <1..109
                     /product="16S ribosomal RNA"
BASE COUNT       33 a     22 c     26 g     28 t
ORIGIN      
        1 attgacggga ctccgcacaa gcggtggatc atgttgttta attcgaagat acccgaaaaa
       61 cctcaccagg tcttgacatg cttttgcaaa gctgtagaaa tatagtgga
//
