# Supplementary material for: Universal detection of phytoplasmas and Xylella spp. by TaqMan singleplex and multiplex real-time PCR with dual priming oligonucleotides
Source: PLoS One. 2017 Sep 28;12(9):e0185427. doi: 10.1371/journal.pone.0185427 (PMC5619750; doi:10.1371/journal.pone.0185427)
Supplement: S1 Dataset — (ZIP) [file pone.0185427.s006.zip › S1_Dataset/P25-XIXA-AB054986.seq]

LOCUS       P25-AB054986                1522 bp    DNA     linear   BCT 15-DEC-2007
DEFINITION  Candidatus Phytoplasma castaneae gene for 16S ribosomal RNA,
            partial sequence.
ACCESSION   AB054986
VERSION     AB054986.1  GI:23821271
KEYWORDS    .
SOURCE      Candidatus Phytoplasma castaneae
  ORGANISM  Candidatus Phytoplasma castaneae
            Bacteria; Tenericutes; Mollicutes; Acholeplasmatales;
            Acholeplasmataceae; Candidatus Phytoplasma; 16SrVI (Clover
            proliferation group).
REFERENCE   1
  AUTHORS   Jung,H.Y., Sawayanagi,T., Kakizawa,S., Nishigawa,H., Miyata,S.,
            Oshima,K., Ugaki,M., Lee,J.T., Hibi,T. and Namba,S.
  TITLE     'Candidatus Phytoplasma castaneae', a novel phytoplasma taxon
            associated with chestnut witches' broom disease
  JOURNAL   Int. J. Syst. Evol. Microbiol. 52 (PT 5), 1543-1549 (2002)
   PUBMED   12361256
REFERENCE   2  (bases 1 to 1522)
  AUTHORS   Namba,S., Jung,H., Sawayanagi,T., Kakizawa,S. and Oshima,K.
  TITLE     Direct Submission
  JOURNAL   Submitted (23-JAN-2001) Contact:Shigetou Namba The University of
            Tokyo, Graduate School of Agricultural and Life Sciences,
            Department of Agricultural and Environmental Biology, Laboratory of
            Plant Pathology; 1-1-1 Yayoi, Bunkyo-ku, Tokyo 113-8657, Japan
FEATURES             Location/Qualifiers
     source          1..108
                     /organism="Candidatus Phytoplasma castaneae"
                     /mol_type="genomic DNA"
                     /db_xref="taxon:152159"
                     /country="South Korea"
                     /note="16S-group VI phytoplasma;
                     chestnut witches' broom phytoplasma"
     rRNA            <1..108
                     /product="16S ribosomal RNA"
BASE COUNT       34 a     21 c     26 g     27 t
ORIGIN      
        1 attgacggga tctcgcacaa gcggtggatc atgttgttta attcgaagat acacgaaaaa
       61 ccttaccagg tcttgacata ctctgcgaag ctctagaaat agagtgga
//
