# Supplementary material for: Universal detection of phytoplasmas and Xylella spp. by TaqMan singleplex and multiplex real-time PCR with dual priming oligonucleotides
Source: PLoS One. 2017 Sep 28;12(9):e0185427. doi: 10.1371/journal.pone.0185427 (PMC5619750; doi:10.1371/journal.pone.0185427)
Supplement: S1 Dataset — (ZIP) [file pone.0185427.s006.zip › S1_Dataset/P26-XXIA-AJ310849.seq]

LOCUS       P26-AJ310849                1809 bp    DNA     linear   BCT 22-JAN-2005
DEFINITION  Phytoplasma sp. PinP rRNA gene 16S ribosomal RNA gene, intergenic
            spacer and tRNA-Ile gene.
ACCESSION   AJ310849
VERSION     AJ310849.2  GI:38092199
KEYWORDS    16S ribosomal RNA; IGS; intergenic spacer; rRNA gene; tRNA-Ile.
SOURCE      Candidatus Phytoplasma pini
  ORGANISM  Candidatus Phytoplasma pini
            Bacteria; Tenericutes; Mollicutes; Acholeplasmatales;
            Acholeplasmataceae; Candidatus Phytoplasma.
REFERENCE   1
  AUTHORS   Schneider,B., Torres,E., Martin,M.P., Schroder,M., Behnke,H.D. and
            Seemuller,E.
  TITLE     'Candidatus Phytoplasma pini', a novel taxon from Pinus silvestris
            and Pinus halepensis
  JOURNAL   Int. J. Syst. Evol. Microbiol. 55 (PT 1), 303-307 (2005)
   PUBMED   15653891
REFERENCE   2
  AUTHORS   Schneider,B.L.
  TITLE     Direct Submission
  JOURNAL   Submitted (02-APR-2001) Schneider B.L., Biology VII, Rheinisch
            Westfaelische Technische Hochschule, Worringerweg 1, North-Rhine
            Westphalia, GERMANY
  REMARK    revised by [3]
REFERENCE   3  (bases 1 to 1809)
  AUTHORS   Schneider,B.L.
  TITLE     Direct Submission
  JOURNAL   Submitted (19-SEP-2003) Schneider B.L., Biology VII, Rheinisch
            Westfaelische Technische Hochschule, Worringerweg 1, North-Rhine
            Westphalia, GERMANY
COMMENT     On Oct 30, 2003 this sequence version replaced gi:16580693.
FEATURES             Location/Qualifiers
     source          1..108
                     /organism="Candidatus Phytoplasma pini"
                     /mol_type="genomic DNA"
                     /strain="PinG"
                     /host="Pinus sylvestris"
                     /db_xref="taxon:267362"
                     /country="Germany"
     gene            1..108
                     /gene="rRNA"
     rRNA            1..108
                     /gene="rRNA"
                     /product="16S ribosomal RNA"
BASE COUNT       35 a     22 c     25 g     26 t
ORIGIN      
        1 attgacggga tcccgcacaa gcggtggatc atgttgttta attcgaagat acacgaaaaa
       61 ccttaccagg tcttgacata ctctgcaaag ctgtagaaat acagtgga
//
