# Supplementary material for: Universal detection of phytoplasmas and Xylella spp. by TaqMan singleplex and multiplex real-time PCR with dual priming oligonucleotides
Source: PLoS One. 2017 Sep 28;12(9):e0185427. doi: 10.1371/journal.pone.0185427 (PMC5619750; doi:10.1371/journal.pone.0185427)
Supplement: S1 Dataset — (ZIP) [file pone.0185427.s006.zip › S1_Dataset/P27-XXIIA-KF751387.seq]

LOCUS       P27-KF751387                1800 bp    DNA     linear   BCT 31-DEC-2015
DEFINITION  Candidatus Phytoplasma palmicola strain LYDM-178 16S ribosomal RNA
            gene, partial sequence; 16-23S ribosomal RNA intergenic spacer and
            tRNA-Ile gene, complete sequence; and 23S ribosomal RNA gene,
            partial sequence.
ACCESSION   KF751387
VERSION     KF751387.1  GI:574450784
KEYWORDS    .
SOURCE      Candidatus Phytoplasma palmicola
  ORGANISM  Candidatus Phytoplasma palmicola
            Bacteria; Tenericutes; Mollicutes; Acholeplasmatales;
            Acholeplasmataceae; Candidatus Phytoplasma; 16SrXXII-A.
REFERENCE   1  (bases 1 to 1800)
  AUTHORS   Harrison,N., Davis,R.E., Oropeza,C., Helmick,E., Narvaez,M.,
            Eden-Green,S., Dollet,M. and Dickinson,M.
  TITLE     Candidatus Phytoplasma palmicola, associated with a lethal
            yellowing-type disease of coconut (Cocos nucifera L.) in Mozambique
  JOURNAL   Int. J. Syst. Evol. Microbiol. 64 (6), 1890-1899 (2014)
   PUBMED   24585372
REFERENCE   2  (bases 1 to 1800)
  AUTHORS   Harrison,N.A., Helmick,E.E. and Eden-Green,S.J.
  TITLE     Direct Submission
  JOURNAL   Submitted (22-OCT-2013) Fort Lauderdale Research and Education
            Center, University of Florida, 3205 College Avenue, Fort
            Lauderdale, FL 33314, USA
COMMENT     ##Assembly-Data-START##
            Sequencing Technology :: Sanger dideoxy sequencing
            ##Assembly-Data-END##
FEATURES             Location/Qualifiers
     source          1..109
                     /organism="Candidatus Phytoplasma palmicola"
                     /mol_type="genomic DNA"
                     /strain="LYDM-178"
                     /host="Cocos nucifera"
                     /db_xref="taxon:1775904"
                     /country="Mozambique: Quelimane, Zambesia Province"
                     /collection_date="2007"
                     /collected_by="Simon Eden-Green"
                     /PCR_primers="fwd_name: p1, fwd_seq:
                     aagagtttgatcctggctcaggatt, rev_name: p7, rev_seq:
                     cgtccttcatcggctctt"
     rRNA            <1..109
                     /product="16S ribosomal RNA"
BASE COUNT       35 a     21 c     26 g     27 t
ORIGIN      
        1 attgacggga tcccgcacaa gcggtggatc atgttgttta attcgaagat acacgaaaaa
       61 ccttaccagg tcttgacatt atcctgcgaa gctatagaaa tatagggga
//
