# Supplementary material for: Universal detection of phytoplasmas and Xylella spp. by TaqMan singleplex and multiplex real-time PCR with dual priming oligonucleotides
Source: PLoS One. 2017 Sep 28;12(9):e0185427. doi: 10.1371/journal.pone.0185427 (PMC5619750; doi:10.1371/journal.pone.0185427)
Supplement: S1 Dataset — (ZIP) [file pone.0185427.s006.zip › S1_Dataset/P28-XXIII-AY083605.seq]

LOCUS       P28-AY083605                1873 bp    DNA     linear   BCT 29-AUG-2002
DEFINITION  Buckland valley grapevine yellows phytoplasma ribosomal RNA operon,
            partial sequence.
ACCESSION   AY083605
VERSION     AY083605.1  GI:22539461
KEYWORDS    .
SOURCE      Buckland Valley grapevine yellows phytoplasma
  ORGANISM  Buckland Valley grapevine yellows phytoplasma
            Bacteria; Tenericutes; Mollicutes; Acholeplasmatales;
            Acholeplasmataceae; Candidatus Phytoplasma; 16SrXII (Stolbur
            group).
REFERENCE   1  (bases 1 to 1873)
  AUTHORS   Constable,F.E., Whiting,J.R., Gibb,K.S. and Symons,R.H.
  TITLE     A new grapevine yellows phytoplasma from the Buckland Valley of
            Victoria, Australia
  JOURNAL   Vitis 41 (3) (2002) In press
REFERENCE   2  (bases 1 to 1873)
  AUTHORS   Constable,F.E., Whiting,J.R., Gibb,K.S. and Symons,R.H.
  TITLE     Direct Submission
  JOURNAL   Submitted (11-MAR-2002) Plant Science, University of Adelaide,
            Waite Campus, Glen Osmond, SA 5064, Australia
FEATURES             Location/Qualifiers
     source          1..109
                     /organism="Buckland Valley grapevine yellows phytoplasma"
                     /mol_type="genomic DNA"
                     /strain="BVGY"
                     /host="grapevine, Vitis vinifera"
                     /db_xref="taxon:190869"
                     /country="Australia"
     gene            <1..>109
                     /gene="ribosomal RNA operon"
     rRNA            <1..109
                     /product="16S ribosomal RNA"
BASE COUNT       33 a     24 c     26 g     26 t
ORIGIN      
        1 attgacggga ctccgcacaa gcggtggatc atgttgttta attcgaaggt acccgaaaaa
       61 cctcaccagg tcttgacatg cttctgcaaa gctttagaaa caaagtgga
//
