# Supplementary material for: Universal detection of phytoplasmas and Xylella spp. by TaqMan singleplex and multiplex real-time PCR with dual priming oligonucleotides
Source: PLoS One. 2017 Sep 28;12(9):e0185427. doi: 10.1371/journal.pone.0185427 (PMC5619750; doi:10.1371/journal.pone.0185427)
Supplement: S1 Dataset — (ZIP) [file pone.0185427.s006.zip › S1_Dataset/P29-XXIV-AF509322.seq]

LOCUS       P29-AF509322                1436 bp    DNA     linear   BCT 01-AUG-2003
DEFINITION  Sorghum bunchy shoot phytoplasma 16S ribosomal RNA gene, partial
            sequence.
ACCESSION   AF509322
VERSION     AF509322.1  GI:22003552
KEYWORDS    .
SOURCE      Sorghum bunchy shoot phytoplasma
  ORGANISM  Sorghum bunchy shoot phytoplasma
            Bacteria; Tenericutes; Mollicutes; Acholeplasmatales;
            Acholeplasmataceae; Candidatus Phytoplasma.
REFERENCE   1  (bases 1 to 1436)
  AUTHORS   Blanche,K.R., Tran-Nguyen,L.T. and Gibb,K.S.
  TITLE     Detection, identification and significance of phytoplasmas in
            grasses in northern Australia
  JOURNAL   Plant Pathol. 52 (4), 505-512 (2003)
REFERENCE   2  (bases 1 to 1436)
  AUTHORS   Tran-Nguyen,L.T.T., Blanche,K.R. and Gibb,K.S.
  TITLE     Direct Submission
  JOURNAL   Submitted (06-MAY-2002) SITE, Northern Territory University,
            Darwin, NT 0909, Australia
FEATURES             Location/Qualifiers
     source          1..108
                     /organism="Sorghum bunchy shoot phytoplasma"
                     /mol_type="genomic DNA"
                     /db_xref="taxon:107730"
     rRNA            <1..>108
                     /product="16S ribosomal RNA"
BASE COUNT       36 a     22 c     24 g     26 t
ORIGIN      
        1 attgacggga tcccgcacaa gcggtggatc atgttgttta attcgaagat acacgaaaaa
       61 ccttaccagg tcttgacata ctctgcaaag ctatagaaat atagcgga
//
