# Supplementary material for: Universal detection of phytoplasmas and Xylella spp. by TaqMan singleplex and multiplex real-time PCR with dual priming oligonucleotides
Source: PLoS One. 2017 Sep 28;12(9):e0185427. doi: 10.1371/journal.pone.0185427 (PMC5619750; doi:10.1371/journal.pone.0185427)
Supplement: S1 Dataset — (ZIP) [file pone.0185427.s006.zip › S1_Dataset/P2-IY-EF199549.seq]

LOCUS       P2-EF199549                1523 bp    DNA     linear   BCT 17-APR-2009
DEFINITION  Candidatus Phytoplasma lycopersici isolate Santa Cruz 16S ribosomal
            RNA gene, partial sequence.
ACCESSION   EF199549
VERSION     EF199549.2  GI:226954555
KEYWORDS    .
SOURCE      Candidatus Phytoplasma lycopersici
  ORGANISM  Candidatus Phytoplasma lycopersici
            Bacteria; Tenericutes; Mollicutes; Acholeplasmatales;
            Acholeplasmataceae; Candidatus Phytoplasma; Candidatus Phytoplasma
            asteris.
REFERENCE   1  (bases 1 to 1523)
  AUTHORS   Arocha,Y., Antesana,O., Montellano,E., Franco,P., Plata,G. and
            Jones,P.
  TITLE     'Candidatus Phytoplasma lycopersici', a phytoplasma associated with
            'hoja de perejil' disease in Bolivia
  JOURNAL   Int. J. Syst. Evol. Microbiol. 57 (PT 8), 1704-1710 (2007)
   PUBMED   17684241
REFERENCE   2  (bases 1 to 1523)
  AUTHORS   Arocha,Y. and Jones,P.
  TITLE     Direct Submission
  JOURNAL   Submitted (26-DEC-2006) Phytopathology, National Centre for Animal
            and Plant Health, CENSA, Carretera de Tapaste y Autopista Nacional,
            San Jose de Las Lajas, Havana 32700, Cuba
REFERENCE   3  (bases 1 to 1523)
  AUTHORS   Arocha,Y. and Jones,P.
  TITLE     Direct Submission
  JOURNAL   Submitted (17-APR-2009) Phytopathology, National Centre for Animal
            and Plant Health, CENSA, Carretera de Tapaste y Autopista Nacional,
            San Jose de Las Lajas, Havana 32700, Cuba
  REMARK    Sequence update by submitter
COMMENT     On Apr 17, 2009 this sequence version replaced gi:124020651.
FEATURES             Location/Qualifiers
     source          1..109
                     /organism="Candidatus Phytoplasma lycopersici"
                     /mol_type="genomic DNA"
                     /isolate="Santa Cruz"
                     /host="Lycopersicon esculentum Mill"
                     /db_xref="taxon:300291"
                     /country="Bolivia"
     rRNA            <1..>109
                     /product="16S ribosomal RNA"
BASE COUNT       33 a     25 c     26 g     25 t
ORIGIN      
        1 attgacggga ctccgcacaa gcggtggatc atgttgttta attcgaaggt acccgaaaaa
       61 cctcaccagg tcttgacatg cttctgcaaa actgtagaaa cacagtgga
//
