# Supplementary material for: Universal detection of phytoplasmas and Xylella spp. by TaqMan singleplex and multiplex real-time PCR with dual priming oligonucleotides
Source: PLoS One. 2017 Sep 28;12(9):e0185427. doi: 10.1371/journal.pone.0185427 (PMC5619750; doi:10.1371/journal.pone.0185427)
Supplement: S1 Dataset — (ZIP) [file pone.0185427.s006.zip › S1_Dataset/P30-XXV-AF521672.seq]

LOCUS       P30-AF521672                1768 bp    DNA     linear   BCT 01-JUL-2002
DEFINITION  Weeping tea tree witches'-broom phytoplasma 16S ribosomal RNA gene,
            complete sequence; tRNA-Ile gene, complete sequence; and 23S
            ribosomal RNA gene, partial sequence.
ACCESSION   AF521672
VERSION     AF521672.1  GI:21637417
KEYWORDS    .
SOURCE      Weeping tea tree witches'-broom phytoplasma
  ORGANISM  Weeping tea tree witches'-broom phytoplasma
            Bacteria; Tenericutes; Mollicutes; Acholeplasmatales;
            Acholeplasmataceae; Candidatus Phytoplasma.
REFERENCE   1  (bases 1 to 1768)
  AUTHORS   Davis,R.I., Jacobson,S.C., De La Rue,S.J., Tran-Nguyen,L.,
            Gibb,K.S., Gunua,T.G. and Rahamma,S.
  TITLE     Phytoplasma disease surveys in the extreme north of Queensland,
            Australia, and the island of New Guinea
  JOURNAL   Unpublished
REFERENCE   2  (bases 1 to 1768)
  AUTHORS   Sharman,M.
  TITLE     Direct Submission
  JOURNAL   Submitted (14-JUN-2002) Agency for Food and Fibre Science,
            Queensland Department of Primary Industries, 80 Meiers Road,
            Indooroopilly, Brisbane, QLD 4068, Australia
FEATURES             Location/Qualifiers
     source          1..109
                     /organism="Weeping tea tree witches'-broom phytoplasma"
                     /mol_type="genomic DNA"
                     /db_xref="taxon:198727"
     rRNA            1..109
                     /product="16S ribosomal RNA"
BASE COUNT       34 a     19 c     25 g     31 t
ORIGIN      
        1 attgacggga ctccgcacaa gcggtggatc atgttgttta attcgaagat acgcgaaaaa
       61 ccttaccagg ccttgacatg tttttgcaaa gttatagtaa tataatgga
//
