# Supplementary material for: Universal detection of phytoplasmas and Xylella spp. by TaqMan singleplex and multiplex real-time PCR with dual priming oligonucleotides
Source: PLoS One. 2017 Sep 28;12(9):e0185427. doi: 10.1371/journal.pone.0185427 (PMC5619750; doi:10.1371/journal.pone.0185427)
Supplement: S1 Dataset — (ZIP) [file pone.0185427.s006.zip › S1_Dataset/P31-XXII-AJ539180.seq]

LOCUS       P31-AJ539180                1246 bp    DNA     linear   BCT 02-OCT-2003
DEFINITION  Sugarcane phytoplasma 16S rRNA gene, strain Mauritius, group 3 RFLP
            profile.
ACCESSION   AJ539180
VERSION     AJ539180.1  GI:37496532
KEYWORDS    16S ribosomal RNA; 16S rRNA gene.
SOURCE      Sugarcane phytoplasma (uncharacterized)
  ORGANISM  Sugarcane phytoplasma (uncharacterized)
            Bacteria; Tenericutes; Mollicutes; Acholeplasmatales;
            Acholeplasmataceae; Candidatus Phytoplasma.
REFERENCE   1
  AUTHORS   Parmessur,Y.
  TITLE     Genetic diversity of sugarcane yellows phytoplasma in Mauritius
  JOURNAL   Unpublished
REFERENCE   2  (bases 1 to 1246)
  AUTHORS   Parmessur,Y.
  TITLE     Direct Submission
  JOURNAL   Submitted (27-JAN-2003) Parmessur Y., Biotechnology, Mauritius
            Sugar Industry Research Instit, Royal Road, Reduit, Mauritius
FEATURES             Location/Qualifiers
     source          1..108
                     /organism="Sugarcane phytoplasma (uncharacterized)"
                     /mol_type="genomic DNA"
                     /strain="Mauritius"
                     /isolation_source="leaf"
                     /db_xref="taxon:107729"
     gene            <1..>108
                     /gene="16S rRNA"
     rRNA            <1..>108
                     /gene="16S rRNA"
                     /product="16S ribosomal RNA"
                     /note="group 3 RFLP profile"
BASE COUNT       36 a     22 c     24 g     26 t
ORIGIN      
        1 attgacggga ccccgcacaa gcggtggatc atgttgttta attcgaagat acacgaaaaa
       61 ccttaccagg tcttgacata ctctgcaaag ctatagaaat atagtgga
//
