# Supplementary material for: Universal detection of phytoplasmas and Xylella spp. by TaqMan singleplex and multiplex real-time PCR with dual priming oligonucleotides
Source: PLoS One. 2017 Sep 28;12(9):e0185427. doi: 10.1371/journal.pone.0185427 (PMC5619750; doi:10.1371/journal.pone.0185427)
Supplement: S1 Dataset — (ZIP) [file pone.0185427.s006.zip › S1_Dataset/P32-XXVIII-AY744945.seq]

LOCUS       P32-AY744945                1534 bp    DNA     linear   BCT 10-OCT-2004
DEFINITION  Derbid phytoplasma 16S ribosomal RNA gene, partial sequence.
ACCESSION   AY744945
VERSION     AY744945.1  GI:53828180
KEYWORDS    .
SOURCE      Derbid phytoplasma
  ORGANISM  Derbid phytoplasma
            Bacteria; Tenericutes; Mollicutes; Acholeplasmatales;
            Acholeplasmataceae; Candidatus Phytoplasma.
REFERENCE   1  (bases 1 to 1534)
  AUTHORS   Arocha,Y., Lopez,M., Horta,D., Fernandez,M., Palenzuela,I.,
            Picornell,S., Almeida,R., Wilson,M. and Jones,P.
  TITLE     A new phytoplasma group associated with Sugarcane Yellow Leaf
            Syndrome (YLS) in Cuba
  JOURNAL   Unpublished
REFERENCE   2  (bases 1 to 1534)
  AUTHORS   Arocha,Y., Lopez,M., Horta,D., Fernandez,M., Palenzuela,I.,
            Picornell,S., Almeida,R., Wilson,M. and Jones,P.
  TITLE     Direct Submission
  JOURNAL   Submitted (08-SEP-2004) Phytopathology, National Centre for Animal
            and Plant Health (CENSA), Carretera de Tapaste y Autopista
            Nacional, San Jose de Las Lajas, Havana 32700, Cuba
FEATURES             Location/Qualifiers
     source          1..122
                     /organism="Derbid phytoplasma"
                     /mol_type="genomic DNA"
                     /host="Derbid"
                     /db_xref="taxon:295323"
                     /country="Cuba: Havana"
     rRNA            <1..>122
                     /product="16S ribosomal RNA"
BASE COUNT       33 a     26 c     31 g     32 t
ORIGIN      
        1 attgacggga attgtccggt gactccgcac aagcggtggt ttcatgttgt ttaatttgaa
       61 ggtacccgaa aaacctcacc aggtcttgac atgcttctgc aaagctgtag aaacacagtg
      121 ga
//
