# Supplementary material for: Universal detection of phytoplasmas and Xylella spp. by TaqMan singleplex and multiplex real-time PCR with dual priming oligonucleotides
Source: PLoS One. 2017 Sep 28;12(9):e0185427. doi: 10.1371/journal.pone.0185427 (PMC5619750; doi:10.1371/journal.pone.0185427)
Supplement: S1 Dataset — (ZIP) [file pone.0185427.s006.zip › S1_Dataset/P33-XXIXA-EF666051.seq]

LOCUS       P33-EF666051                1642 bp    DNA     linear   BCT 30-DEC-2010
DEFINITION  Candidatus Phytoplasma omanense strain IM-1 16S ribosomal RNA gene,
            partial sequence; 16S-23S ribosomal RNA intergenic spacer and
            tRNA-Ile gene, complete sequence; and 23S ribosomal RNA gene,
            partial sequence.
ACCESSION   EF666051
VERSION     EF666051.1  GI:157057251
KEYWORDS    .
SOURCE      Candidatus Phytoplasma omanense
  ORGANISM  Candidatus Phytoplasma omanense
            Bacteria; Tenericutes; Mollicutes; Acholeplasmatales;
            Acholeplasmataceae; Candidatus Phytoplasma; 16SrIX (Pigeon pea
            witches'-broom group).
REFERENCE   1  (bases 1 to 1642)
  AUTHORS   Al-Saady,N.A., Khan,A.J., Calari,A., Al-Subhi,A.M. and
            Bertaccini,A.
  TITLE     'Candidatus Phytoplasma omanense', associated with witches'-broom
            of Cassia italica (Mill.) Spreng. in Oman
  JOURNAL   Int. J. Syst. Evol. Microbiol. 58 (PT 2), 461-466 (2008)
   PUBMED   18218949
REFERENCE   2  (bases 1 to 1642)
  AUTHORS   Al-Saady,N.A., Khan,A.J., Calari,A., Al-Subhi,A.M. and
            Bertaccini,A.F.
  TITLE     Direct Submission
  JOURNAL   Submitted (11-JUN-2007) Department of Crop Sciences, Sultan Qaboos
            University, College of Agricultural & Marine Sciences, Al-Khod, MCT
            123, Oman
FEATURES             Location/Qualifiers
     source          1..109
                     /organism="Candidatus Phytoplasma omanense"
                     /mol_type="genomic DNA"
                     /strain="IM-1"
                     /host="Senna italica (synonym: Cassia italica)"
                     /db_xref="taxon:467744"
     rRNA            <1..109
                     /product="16S ribosomal RNA"
BASE COUNT       38 a     18 c     23 g     30 t
ORIGIN      
        1 attgacggga ctccgcacaa gcggtggatc atgttgttta attcgaagat acacgaaaaa
       61 ccttaccagg tcttgacata attttgcaaa gttatagaaa tataatgga
//
