# Supplementary material for: Universal detection of phytoplasmas and Xylella spp. by TaqMan singleplex and multiplex real-time PCR with dual priming oligonucleotides
Source: PLoS One. 2017 Sep 28;12(9):e0185427. doi: 10.1371/journal.pone.0185427 (PMC5619750; doi:10.1371/journal.pone.0185427)
Supplement: S1 Dataset — (ZIP) [file pone.0185427.s006.zip › S1_Dataset/P34-XXXA-FJ432664.seq]

LOCUS      P34-FJ432664                1800 bp    DNA     linear   BCT 08-OCT-2009
DEFINITION  Salt cedar witches'-broom phytoplasma strain SCWB1 16S ribosomal
            RNA gene, partial sequence; 16S-23S ribosomal RNA intergenic spacer
            and tRNA-Ile gene, complete sequence; and 23S ribosomal RNA gene,
            partial sequence.
ACCESSION   FJ432664
VERSION     FJ432664.1  GI:213159532
KEYWORDS    .
SOURCE      Candidatus Phytoplasma tamaricis
  ORGANISM  Candidatus Phytoplasma tamaricis
            Bacteria; Tenericutes; Mollicutes; Acholeplasmatales;
            Acholeplasmataceae; Candidatus Phytoplasma; 16SrXXX (Salt cedar
            witches'-broom group).
REFERENCE   1  (bases 1 to 1800)
  AUTHORS   Zhao,Y., Sun,Q., Wei,W., Davis,R.E., Wu,W. and Liu,Q.
  TITLE     'Candidatus Phytoplasma tamaricis', a novel taxon discovered in
            witches'-broom-diseased salt cedar (Tamarix chinensis Lour.)
  JOURNAL   Int. J. Syst. Evol. Microbiol. 59 (PT 10), 2496-2504 (2009)
   PUBMED   19622657
REFERENCE   2  (bases 1 to 1800)
  AUTHORS   Zhao,Y., Sun,Q., Wei,W., Davis,R.E., Wu,W. and Liu,Q.
  TITLE     Direct Submission
  JOURNAL   Submitted (01-NOV-2008) Molecular Plant Pathology Laboratory,
            USDA-Agricultural Research Service, Rm 213, Bldg 004, 10300
            Baltimore Ave, BARC-West, Beltsville, MD 20705, USA
FEATURES             Location/Qualifiers
     source          1..109
                     /organism="Candidatus Phytoplasma tamaricis"
                     /mol_type="genomic DNA"
                     /strain="SCWB1"
                     /host="Tamarix chinensis"
                     /db_xref="taxon:574357"
                     /country="China"
     rRNA            <1..109
                     /product="16S ribosomal RNA"
BASE COUNT       37 a     20 c     24 g     28 t
ORIGIN      
        1 attgacggga ctccgcacaa gcggtggatc atgttgttta attcgaagat acacgaaaaa
       61 ccttaccagg tcttgacata gctttgcaaa gttgtagaaa tataacaga
//
