# Supplementary material for: Universal detection of phytoplasmas and Xylella spp. by TaqMan singleplex and multiplex real-time PCR with dual priming oligonucleotides
Source: PLoS One. 2017 Sep 28;12(9):e0185427. doi: 10.1371/journal.pone.0185427 (PMC5619750; doi:10.1371/journal.pone.0185427)
Supplement: S1 Dataset — (ZIP) [file pone.0185427.s006.zip › S1_Dataset/P35-XXXIA-HQ225630.seq]

LOCUS       P35-HQ225630                1537 bp    DNA     linear   BCT 19-MAY-2015
DEFINITION  Candidatus Phytoplasma costaricanum isolate SoyST1c1 16S ribosomal
            RNA gene, partial sequence.
ACCESSION   HQ225630
VERSION     HQ225630.1  GI:316991518
KEYWORDS    .
SOURCE      Candidatus Phytoplasma costaricanum
  ORGANISM  Candidatus Phytoplasma costaricanum
            Bacteria; Tenericutes; Mollicutes; Acholeplasmatales;
            Acholeplasmataceae; Candidatus Phytoplasma.
REFERENCE   1  (bases 1 to 1537)
  AUTHORS   Lee,I.M., Bottner-Parker,K.D., Zhao,Y., Villalobos,W. and
            Moreira,L.
  TITLE     'Candidatus Phytoplasma costaricanum' a novel phytoplasma
            associated with an emerging disease in soybean (Glycine max)
  JOURNAL   Int. J. Syst. Evol. Microbiol. 61 (PT 12), 2822-2826 (2011)
   PUBMED   21216914
REFERENCE   2  (bases 1 to 1537)
  AUTHORS   Lee,I.-M., Bottner-Parker,K.D., Zhao,Y., Villalobos,W. and
            Moreira,L.
  TITLE     Direct Submission
  JOURNAL   Submitted (03-SEP-2010) MPPL, USDA-ARS, 10300 Baltimore Ave,
            Beltsville, MD 20705, USA
FEATURES             Location/Qualifiers
     source          1..109
                     /organism="Candidatus Phytoplasma costaricanum"
                     /mol_type="genomic DNA"
                     /isolate="SoyST1c1"
                     /host="soybean"
                     /db_xref="taxon:633142"
                     /country="Costa Rica: Alajuela Province"
                     /note="amplified with species-specific primers"
     rRNA            <1..>109
                     /product="16S ribosomal RNA"
BASE COUNT       31 a     25 c     28 g     25 t
ORIGIN      
        1 attgacggga ctccgcacga gcggcggatc atgctgttta attcgaaggt acccgaaaaa
       61 ccttaccagg tcttgacatg cttctgcaaa gctgtagaaa tacagtgga
//
