# Supplementary material for: Universal detection of phytoplasmas and Xylella spp. by TaqMan singleplex and multiplex real-time PCR with dual priming oligonucleotides
Source: PLoS One. 2017 Sep 28;12(9):e0185427. doi: 10.1371/journal.pone.0185427 (PMC5619750; doi:10.1371/journal.pone.0185427)
Supplement: S1 Dataset — (ZIP) [file pone.0185427.s006.zip › S1_Dataset/P36-XXXIIIA-AY135523.seq]

LOCUS       P36-AY135523                1152 bp    DNA     linear   BCT 10-AUG-2004
DEFINITION  'Allocasuarina muelleriana' phytoplasma clone 2 16S ribosomal RNA
            gene, partial sequence.
ACCESSION   AY135523
VERSION     AY135523.1  GI:29465851
KEYWORDS    .
SOURCE      Candidatus Phytoplasma allocasuarinae
  ORGANISM  Candidatus Phytoplasma allocasuarinae
            Bacteria; Tenericutes; Mollicutes; Acholeplasmatales;
            Acholeplasmataceae; Candidatus Phytoplasma; 16SrX (Apple
            proliferation group).
REFERENCE   1  (bases 1 to 1152)
  AUTHORS   Gibb,K.S., Tran-Nguyen,L.T.T. and Randles,J.W.
  TITLE     A new phytoplasma detected in the South Australian native perennial
            shrub, Allocasuarina muelleriana
  JOURNAL   Ann. Appl. Biol. 142 (3), 357-364 (2003)
REFERENCE   2  (bases 1 to 1152)
  AUTHORS   Gibb,K.S., Randles,J. and Tran-Nguyen,L.T.T.
  TITLE     Direct Submission
  JOURNAL   Submitted (24-JUL-2002) Faculty of SITE, Northern Territory
            University, Ellengowan Dr, Darwin, NT 0909, Australia
FEATURES             Location/Qualifiers
     source          1..108
                     /organism="Candidatus Phytoplasma allocasuarinae"
                     /mol_type="genomic DNA"
                     /host="Allocasuarina muelleriana"
                     /db_xref="taxon:207824"
                     /clone="2"
     rRNA            <1..>108
                     /product="16S ribosomal RNA"
BASE COUNT       36 a     22 c     23 g     27 t
ORIGIN      
        1 attgacggga ctccgcacaa gcggtggatc atgttgttta attcgaagat acacgaaaaa
       61 ccttaccagg tcttgacata ctctgcaaaa ctatagcaat atagtgga
//
