# Supplementary material for: Universal detection of phytoplasmas and Xylella spp. by TaqMan singleplex and multiplex real-time PCR with dual priming oligonucleotides
Source: PLoS One. 2017 Sep 28;12(9):e0185427. doi: 10.1371/journal.pone.0185427 (PMC5619750; doi:10.1371/journal.pone.0185427)
Supplement: S1 Dataset — (ZIP) [file pone.0185427.s006.zip › S1_Dataset/P3-IIB-U15442.seq]

LOCUS       P3-MOU15442                1788 bp    rRNA    linear   BCT 11-DEC-2001
DEFINITION  Candidatus Phytoplasma aurantifolia 16S ribosomal RNA, complete
            sequence; tRNA-Ile gene, complete sequence; and 23S ribosomal RNA,
            partial sequence.
ACCESSION   U15442
VERSION     U15442.1  GI:567051
KEYWORDS    .
SOURCE      Candidatus Phytoplasma aurantifolia
  ORGANISM  Candidatus Phytoplasma aurantifolia
            Bacteria; Tenericutes; Mollicutes; Acholeplasmatales;
            Acholeplasmataceae; Candidatus Phytoplasma; 16SrII (Peanut WB
            group).
REFERENCE   1  (sites)
  AUTHORS   Zreik,L., Carle,P., Bove,J.M. and Garnier,M.
  TITLE     Characterization of the mycoplasmalike organism associated with
            witches'-broom disease of lime and proposition of a Candidatus
            taxon for the organism, 'Candidatus phytoplasma aurantifolia'
  JOURNAL   Int. J. Syst. Bacteriol. 45 (3), 449-453 (1995)
   PUBMED   8590671
REFERENCE   2  (bases 1 to 1788)
  AUTHORS   Zreik,L.
  TITLE     Direct Submission
  JOURNAL   Submitted (04-OCT-1994) Leyla Zreik, INRA, Biologie Cellulaire et
            Moleculaire, Villenave d'Ornon, CEDEX, France, 33883
FEATURES             Location/Qualifiers
     source          1..108
                     /organism="Candidatus Phytoplasma aurantifolia"
                     /mol_type="rRNA"
                     /strain="WBDL"
                     /host="Citrus aurantifolia"
                     /db_xref="taxon:180978"
                     /lab_host="Catharantus roseus"
     rRNA            1..108
                     /product="16S ribosomal RNA"
BASE COUNT       31 a     20 c     27 g     30 t
ORIGIN      
        1 attgacggga ctcgcacaag cggtggatca tgttgtttaa ttcgaagata cccgaaaaac
       61 cttaccaggt cttgacatgt ttttgcgaaa cggtagtaat atcgtgga
//
