# Supplementary material for: Universal detection of phytoplasmas and Xylella spp. by TaqMan singleplex and multiplex real-time PCR with dual priming oligonucleotides
Source: PLoS One. 2017 Sep 28;12(9):e0185427. doi: 10.1371/journal.pone.0185427 (PMC5619750; doi:10.1371/journal.pone.0185427)
Supplement: S1 Dataset — (ZIP) [file pone.0185427.s006.zip › S1_Dataset/P4-IID-Y10096.seq]

LOCUS       P4-Y10096                  1796 bp    DNA     linear   BCT 17-SEP-1998
DEFINITION  Mollicutes sp. (associated with papaya mosaic disease) 16S RNA
            gene.
ACCESSION   Y10096
VERSION     Y10096.1  GI:3618226
KEYWORDS    16S ribosomal RNA; 16S rRNA; 16S-23S spacer; 23S ribosomal RNA; 23S
            rRNA; tRNA; tRNA-Ile.
SOURCE      unidentified mollicute
  ORGANISM  unidentified mollicute
            Bacteria; Tenericutes; Mollicutes.
REFERENCE   1
  AUTHORS   White,D.T., Blackall,L.L., Scott,P.T. and Walsh,K.B.
  TITLE     Phylogenetic positions of phytoplasmas associated with dieback,
            yellow crinkle and mosaic diseases of papaya, and their proposed
            inclusion in 'Candidatus Phytoplasma australiense' and a new taxon,
            'Candidatus Phytoplasma australasia'
  JOURNAL   Int. J. Syst. Bacteriol. 48 (PT 3), 941-951 (1998)
   PUBMED   9734050
REFERENCE   2  (bases 1 to 1796)
  AUTHORS   White,D.T.
  TITLE     Direct Submission
  JOURNAL   Submitted (16-DEC-1996) D.T. White, Central Queensland University,
            Department of Biology, Rockhampton, Qld 4702, AUSTRALIA
FEATURES             Location/Qualifiers
     source          1..109
                     /organism="unidentified mollicute"
                     /mol_type="genomic DNA"
                     /host="Carica papaya"
                     /db_xref="taxon:37628"
                     /note="Papaya mosaic phytoplasma"
     gene            1..109
                     /gene="16S rRNA"
     rRNA            1..109
                     /gene="16S rRNA"
                     /product="16S ribosomal RNA"
BASE COUNT       33 a     20 c     25 g     31 t
ORIGIN      
        1 attgacggga ctccgcacaa gcggtggatc atgttgttta attcgaagat acccgaaaaa
       61 ccttaccagg tcttgacatg tttttgcaaa atgatagtaa tatcgtgga
//
