# Supplementary material for: Universal detection of phytoplasmas and Xylella spp. by TaqMan singleplex and multiplex real-time PCR with dual priming oligonucleotides
Source: PLoS One. 2017 Sep 28;12(9):e0185427. doi: 10.1371/journal.pone.0185427 (PMC5619750; doi:10.1371/journal.pone.0185427)
Supplement: S1 Dataset — (ZIP) [file pone.0185427.s006.zip › S1_Dataset/P5-IIIA-JQ044392.seq]

LOCUS       P5-JQ044392                1552 bp    DNA     linear   BCT 20-MAR-2013
DEFINITION  Candidatus Phytoplasma pruni strain PX11Ct1 rrnB operon, 16S
            ribosomal RNA gene, and 16S-23S ribosomal RNA intergenic spacer,
            partial sequence.
ACCESSION   JQ044392
VERSION     JQ044392.1  GI:373878417
KEYWORDS    .
SOURCE      Candidatus Phytoplasma pruni
  ORGANISM  Candidatus Phytoplasma pruni
            Bacteria; Tenericutes; Mollicutes; Acholeplasmatales;
            Acholeplasmataceae; Candidatus Phytoplasma; 16SrIII (X-disease
            group).
REFERENCE   1  (bases 1 to 1552)
  AUTHORS   Davis,R.E., Zhao,Y., Dally,E.L., Lee,I.M., Jomantiene,R. and
            Douglas,S.M.
  TITLE     'Candidatus Phytoplasma pruni', a novel taxon associated with
            X-disease of stone fruits, Prunus spp.: multilocus characterization
            based on 16S rRNA, secY, and ribosomal protein genes
  JOURNAL   Int. J. Syst. Evol. Microbiol. 63 (PT 2), 766-776 (2013)
   PUBMED   22798643
REFERENCE   2  (bases 1 to 1552)
  AUTHORS   Davis,R.E. and Dally,E.L.
  TITLE     Direct Submission
  JOURNAL   Submitted (18-NOV-2011) Molecular Plant Pathology Laboratory,
            USDA-Agricultural Research Service, 10300 Baltimore Avenue,
            Beltsville, MD 20705, USA
FEATURES             Location/Qualifiers
     source          1..109
                     /organism="Candidatus Phytoplasma pruni"
                     /mol_type="genomic DNA"
                     /strain="PX11Ct1"
                     /host="peach (Prunus persica)"
                     /db_xref="taxon:479893"
                     /country="USA"
                     /note="group: 16SrIII; subgroup: 16SrIII-A"
     operon          <1..>109
                     /operon="rrnB"
     rRNA            <1..109
                     /operon="rrnB"
                     /product="16S ribosomal RNA"
BASE COUNT       35 a     19 c     24 g     31 t
ORIGIN      
        1 attgacggga ctccgcacaa gcggtggatc atgttgttta attcgaagat acacgaaaaa
       61 ccttaccagg tcttgacatt ttcttgcgaa gttatagaaa tataatgga
//
