# Supplementary material for: Universal detection of phytoplasmas and Xylella spp. by TaqMan singleplex and multiplex real-time PCR with dual priming oligonucleotides
Source: PLoS One. 2017 Sep 28;12(9):e0185427. doi: 10.1371/journal.pone.0185427 (PMC5619750; doi:10.1371/journal.pone.0185427)
Supplement: S1 Dataset — (ZIP) [file pone.0185427.s006.zip › S1_Dataset/P6-IVA-AF498307.seq]

LOCUS       P6-AF498307                1524 bp    DNA     linear   BCT 26-JUN-2003
DEFINITION  Coconut lethal yellowing phytoplasma strain Jamaica (LYJ-C8) 16S
            ribosomal RNA gene, partial sequence.
ACCESSION   AF498307
VERSION     AF498307.1  GI:21311778
KEYWORDS    .
SOURCE      Coconut lethal yellowing phytoplasma
  ORGANISM  Coconut lethal yellowing phytoplasma
            Bacteria; Tenericutes; Mollicutes; Acholeplasmatales;
            Acholeplasmataceae; Candidatus Phytoplasma; 16SrIV (Coconut lethal
            yellows group).
REFERENCE   1  (bases 1 to 1524)
  AUTHORS   Harrison,N.A., Myrie,W., Jones,P., Carpio,M.L., Castillo,M.,
            Doyle,M.M. and Oropeza,C.
  TITLE     16S rRNA interoperon sequence heterogeneity distinguishes strain
            populations of palm lethal yellowing phytoplasma in the Caribbean
            region
  JOURNAL   Ann. Appl. Biol. 141 (2), 183-193 (2002)
REFERENCE   2  (bases 1 to 1524)
  AUTHORS   Harrison,N.A. and Carpio,M.L.
  TITLE     Direct Submission
  JOURNAL   Submitted (04-APR-2002) Research and Education Center, University
            of Florida, 3205 College Avenue, Fort Lauderdale, FL 33314, USA
FEATURES             Location/Qualifiers
     source          1..108
                     /organism="Coconut lethal yellowing phytoplasma"
                     /mol_type="genomic DNA"
                     /strain="Jamaica (LYJ-C8)"
                     /db_xref="taxon:37369"
                     /note="group: 16SrIV"
     rRNA            <1..>108
                     /product="16S ribosomal RNA"
BASE COUNT       36 a     21 c     24 g     27 t
ORIGIN      
        1 attgacggga tcccgcacaa gcggtggatc atgttgttta attcgaagat acacgaaaaa
       61 ccttaccagg tcttgacata ctctgcaaag ctatagaaat atagtgga
//
