# Supplementary material for: Universal detection of phytoplasmas and Xylella spp. by TaqMan singleplex and multiplex real-time PCR with dual priming oligonucleotides
Source: PLoS One. 2017 Sep 28;12(9):e0185427. doi: 10.1371/journal.pone.0185427 (PMC5619750; doi:10.1371/journal.pone.0185427)
Supplement: S1 Dataset — (ZIP) [file pone.0185427.s006.zip › S1_Dataset/P7-IVC-X80117.seq]

LOCUS       P7-X80117                  1524 bp    DNA     linear   BCT 30-NOV-2001
DEFINITION  Phytoplasma sp. 16S rRNA gene, strain LD.
ACCESSION   X80117
VERSION     X80117.1  GI:2251190
KEYWORDS    16S ribosomal RNA; 16S rRNA gene.
SOURCE      Phytoplasma sp.
  ORGANISM  Phytoplasma sp.
            Bacteria; Tenericutes; Mollicutes; Acholeplasmatales;
            Acholeplasmataceae; Candidatus Phytoplasma.
REFERENCE   1
  AUTHORS   Tymon,A.M., Jones,P. and Harrison,N.A.
  TITLE     Phylogenetic relationships of coconut phytoplasmas and the
            development of specific oligonucleotide PCR primers
  JOURNAL   Ann. Appl. Biol. 132 (3), 437-452 (1998)
  REMARK    DOI: 10.1111/j.1744-7348.1998.tb05220.x
REFERENCE   2
  AUTHORS   Tymon,A.M.
  TITLE     Direct Submission
  JOURNAL   Submitted (11-JUL-1994) A.M. Tymon, Rothamsted Experimental
            Station, Harpendedn, Hertfordshire, AL5 2JQ, UK
  REMARK    revised by [3]
REFERENCE   3  (bases 1 to 1524)
  AUTHORS   Tymon,A.M.
  TITLE     Direct Submission
  JOURNAL   Submitted (08-JUL-1997) A.M. Tymon, Rothamsted Experimental
            Station, Harpendedn, Hertfordshire, AL5 2JQ, UK
COMMENT     On Jul 9, 1997 this sequence version replaced gi:511045.
FEATURES             Location/Qualifiers
     source          1..108
                     /organism="Phytoplasma sp."
                     /mol_type="genomic DNA"
                     /strain="Coconut lethal yellowing disease"
                     /sub_strain="Tanzanian lethal disease (LD)"
                     /host="Cocos nucifera"
                     /db_xref="taxon:2155"
     gene            1..108
                     /gene="16S rRNA"
     rRNA            1..108
                     /gene="16S rRNA"
                     /product="16S ribosomal RNA"
BASE COUNT       36 a     20 c     24 g     28 t
ORIGIN      
        1 attgacggga tcccgcacaa gcggtggatc atgttgttta attcgaagat acacgaaaaa
       61 ccttaccagg tcttgacata ttctgcgaag ctatagaaat atagtaga
//
