# Supplementary material for: Universal detection of phytoplasmas and Xylella spp. by TaqMan singleplex and multiplex real-time PCR with dual priming oligonucleotides
Source: PLoS One. 2017 Sep 28;12(9):e0185427. doi: 10.1371/journal.pone.0185427 (PMC5619750; doi:10.1371/journal.pone.0185427)
Supplement: S1 Dataset — (ZIP) [file pone.0185427.s006.zip › S1_Dataset/P8-VF-AB689678.seq]

LOCUS       P8-AB689678                1801 bp    DNA     linear   BCT 11-AUG-2015
DEFINITION  Candidatus Phytoplasma balanitae genes for 16S rRNA, 23S rRNA,
            partial sequence.
ACCESSION   AB689678
VERSION     AB689678.1  GI:375058386
KEYWORDS    .
SOURCE      Candidatus Phytoplasma balanitae
  ORGANISM  Candidatus Phytoplasma balanitae
            Bacteria; Tenericutes; Mollicutes; Acholeplasmatales;
            Acholeplasmataceae; Candidatus Phytoplasma; 16SrV (Elm yellows
            group).
REFERENCE   1
  AUTHORS   Win,N.K., Lee,S.Y., Bertaccini,A., Namba,S. and Jung,H.Y.
  TITLE     'Candidatus Phytoplasma balanitae' associated with witches' broom
            disease of Balanites triflora
  JOURNAL   Int. J. Syst. Evol. Microbiol. 63 (PT 2), 636-640 (2013)
   PUBMED   22544788
  REMARK    DOI:10.1099/ijs.0.041566-0
REFERENCE   2  (bases 1 to 1801)
  AUTHORS   Jung,H. and Win,N.
  TITLE     Direct Submission
  JOURNAL   Submitted (20-DEC-2011) Contact:Hee-young Jung Kyungpook National
            University, Department of Agriculture Biology; 1370 Sangyeok3-dong,
            Buk-gu, Daegu 702-701, South Korea
FEATURES             Location/Qualifiers
     source          1..108
                     /organism="Candidatus Phytoplasma balanitae"
                     /mol_type="genomic DNA"
                     /host="Balanites triflora"
                     /db_xref="taxon:1130089"
                     /country="Myanmar"
                     /collection_date="2011-09"
                     /collected_by="Nang Kyu Kyu Win"
                     /identified_by="Jung Hee-young"
                     /PCR_primers="fwd_name: SN910601, fwd_seq:
                     gtttgatcctggctcaggatt, rev_name: SN011119, rev_seq:
                     tcgccgttaattgcgtcctt"
                     /note="synonym: 'Balanites triflora' witches'-broom
                     phytoplasma"
     rRNA            <1..108
                     /product="16S ribosomal RNA"
BASE COUNT       36 a     21 c     24 g     27 t
ORIGIN      
        1 attgacggga ctccgcacaa gcggtggatc atgttgttta attcgaagat acacgaaaaa
       61 ccttaccagg tcttgacata ctctgcaaag ctatagaaat atagtgga
//
