# Supplementary material for: Universal detection of phytoplasmas and Xylella spp. by TaqMan singleplex and multiplex real-time PCR with dual priming oligonucleotides
Source: PLoS One. 2017 Sep 28;12(9):e0185427. doi: 10.1371/journal.pone.0185427 (PMC5619750; doi:10.1371/journal.pone.0185427)
Supplement: S1 Dataset — (ZIP) [file pone.0185427.s006.zip › S1_Dataset/P9-VB-AB052876.seq]

LOCUS       P9-AB052876                1367 bp    DNA     linear   BCT 15-DEC-2007
DEFINITION  Phytoplasma sp. JWB-G1 gene for 16S rRNA, partial sequence.
ACCESSION   AB052876
VERSION     AB052876.1  GI:27530586
KEYWORDS    .
SOURCE      Phytoplasma sp. JWB-G1
  ORGANISM  Phytoplasma sp. JWB-G1
            Bacteria; Tenericutes; Mollicutes; Acholeplasmatales;
            Acholeplasmataceae; Candidatus Phytoplasma.
REFERENCE   1
  AUTHORS   Jung,H.Y., Sawayanagi,T., Kakizawa,S., Nishigawa,H., Wei,W.,
            Oshima,K., Miyata,S., Ugaki,M., Hibi,T. and Namba,S.
  TITLE     'Candidatus phytoplasma ziziphi', a novel phytoplasma taxon
            associated with jujube witches'-broom disease
  JOURNAL   Int. J. Syst. Evol. Microbiol. 53 (PT 4), 1037-1041 (2003)
   PUBMED   12892123
REFERENCE   2  (bases 1 to 1367)
  AUTHORS   Namba,S., Ugaki,M., Miyata,S., Jung,H., Sawayanagi,T. and Oshima,K.
  TITLE     Direct Submission
  JOURNAL   Submitted (20-DEC-2000) Contact:Shigetou Namba The University of
            Tokyo, Graduate School of Agricultural and Life Sciences,
            Department of Agricultural and Environmental Biology, Laboratory of
            Plant Pathology; 1-1-1 Yayoi, Bunkyo-ku, Tokyo 113-8657, Japan
FEATURES             Location/Qualifiers
     source          1..108
                     /organism="Phytoplasma sp. JWB-G1"
                     /mol_type="genomic DNA"
                     /strain="JWB-G1"
                     /db_xref="taxon:146903"
                     /country="Japan:Gifu"
     rRNA            1..>108
                     /product="16S ribosomal RNA"
BASE COUNT       35 a     21 c     25 g     27 t
ORIGIN      
        1 attgacggga ctccgcacaa gcggtggatc atgttgttta attcgaagat acacgaaaaa
       61 ccttaccagg tcttgacata ctctgcgaag ctatagaaat atagtgga
//
