# Supplementary material for: Universal detection of phytoplasmas and Xylella spp. by TaqMan singleplex and multiplex real-time PCR with dual priming oligonucleotides
Source: PLoS One. 2017 Sep 28;12(9):e0185427. doi: 10.1371/journal.pone.0185427 (PMC5619750; doi:10.1371/journal.pone.0185427)
Supplement: S1 Dataset — (ZIP) [file pone.0185427.s006.zip › S1_Dataset/Paenibacillus-CP000154.seq]

LOCUS       NR_103922               1547 bp    rRNA    linear   BCT 02-FEB-2015
DEFINITION  Paenibacillus polymyxa E681 strain E681 16S ribosomal RNA, complete
            sequence.
ACCESSION   NR_103922
VERSION     NR_103922.1  GI:526641925
DBLINK      Project: 33175
            BioProject: PRJNA33175
KEYWORDS    RefSeq.
SOURCE      Paenibacillus polymyxa E681
  ORGANISM  Paenibacillus polymyxa E681
            Bacteria; Firmicutes; Bacilli; Bacillales; Paenibacillaceae;
            Paenibacillus.
REFERENCE   1  (bases 1 to 1547)
  AUTHORS   Kim,J.F., Jeong,H., Park,S.Y., Kim,S.B., Park,Y.K., Choi,S.K.,
            Ryu,C.M., Hur,C.G., Ghim,S.Y., Oh,T.K., Kim,J.J., Park,C.S. and
            Park,S.H.
  TITLE     Genome sequence of the polymyxin-producing plant-probiotic
            rhizobacterium Paenibacillus polymyxa E681
  JOURNAL   J. Bacteriol. 192 (22), 6103-6104 (2010)
   PUBMED   20851896
REFERENCE   2  (bases 1 to 1547)
  CONSRTM   NCBI RefSeq Targeted Loci Project
  TITLE     Direct Submission
  JOURNAL   Submitted (18-JUL-2013) National Center for Biotechnology
            Information, NIH, Bethesda, MD 20894, USA
REFERENCE   3  (bases 1 to 1547)
  AUTHORS   Jeong,H., Kim,J.F., Kim,S.-B., Lee,C., Park,S.-Y., Park,Y.-K.,
            Ryu,C.-M., Moon,Y.H., Hur,C.-G., Park,C.S., Oh,T.K. and Park,S.-H.
  TITLE     Direct Submission
  JOURNAL   Submitted (14-OCT-2005) Lab of Microbial Genomics, Genome Research
            Center, Korea Research Institute of Bioscience and Biotechnology
            (KRIBB), Daejeon Yuseong PO Box 115, Yuseong-gu, Daejeon 305-600,
            Republic of Korea
COMMENT     REVIEWED REFSEQ: This record has been curated by NCBI staff. The
            reference sequence is identical to CP000154:180917-182463.
            COMPLETENESS: full length.
FEATURES             Location/Qualifiers
     source          1..113
                     /organism="Paenibacillus polymyxa E681"
                     /mol_type="rRNA"
                     /strain="E681"
                     /db_xref="taxon:349520"
     rRNA            1..113
                     /product="16S ribosomal RNA"
BASE COUNT       28 a     28 c     29 g     28 t
ORIGIN      
        1 attgacgggg acccgcacaa gcagtggagt atgtggttta attcgaagca acgcgaagaa
       61 ccttaccagg tcttgacatc cctctgaccg ctgtagagat atggctttcc ttc
//
