# Supplementary material for: Universal detection of phytoplasmas and Xylella spp. by TaqMan singleplex and multiplex real-time PCR with dual priming oligonucleotides
Source: PLoS One. 2017 Sep 28;12(9):e0185427. doi: 10.1371/journal.pone.0185427 (PMC5619750; doi:10.1371/journal.pone.0185427)
Supplement: S1 Dataset — (ZIP) [file pone.0185427.s006.zip › S1_Dataset/Pseudomonas-HE978271.seq]

LOCUS       HE978271                1527 bp    DNA     linear   BCT 14-AUG-2012
DEFINITION  Pseudomonas aeruginosa partial 16S rRNA gene, type strain DSM
            50071T.
ACCESSION   HE978271
VERSION     HE978271.1  GI:400974213
KEYWORDS    .
SOURCE      Pseudomonas aeruginosa
  ORGANISM  Pseudomonas aeruginosa
            Bacteria; Proteobacteria; Gammaproteobacteria; Pseudomonadales;
            Pseudomonadaceae; Pseudomonas.
REFERENCE   1
  AUTHORS   Swiderski,J.
  JOURNAL   Unpublished
REFERENCE   2  (bases 1 to 1527)
  AUTHORS   Swiderski,J.
  TITLE     Direct Submission
  JOURNAL   Submitted (09-AUG-2012) DSMZ, Molecular systematics, Inhoffenstr
            7b, 38124 Braunschweig, GERMANY
FEATURES             Location/Qualifiers
     source          1..113
                     /organism="Pseudomonas aeruginosa"
                     /mol_type="genomic DNA"
                     /strain="type strain: DSM 50071"
                     /culture_collection="DSM:50071"
                     /db_xref="taxon:287"
     gene            <1..>113
                     /gene="16S rRNA"
     rRNA            <1..>113
                     /gene="16S rRNA"
                     /product="16S ribosomal RNA"
BASE COUNT       27 a     26 c     34 g     26 t
ORIGIN      
        1 attgacgggg gcccgcacaa gcggtggagc atgtggttta attcgaagca acgcgaagaa
       61 ccttacctgg ccttgacatg ctgagaactt tccagagatg gattggtgcc ttc
//
