# Supplementary material for: Universal detection of phytoplasmas and Xylella spp. by TaqMan singleplex and multiplex real-time PCR with dual priming oligonucleotides
Source: PLoS One. 2017 Sep 28;12(9):e0185427. doi: 10.1371/journal.pone.0185427 (PMC5619750; doi:10.1371/journal.pone.0185427)
Supplement: S1 Dataset — (ZIP) [file pone.0185427.s006.zip › S1_Dataset/Rhizobium-U29386.seq]

LOCUS       RLU29386                1423 bp    DNA     linear   BCT 16-MAR-1996
DEFINITION  Rhizobium leguminosarum bv. viciae 16S ribosomal RNA gene, partial
            sequence.
ACCESSION   U29386
VERSION     U29386.1  GI:902059
KEYWORDS    .
SOURCE      Rhizobium leguminosarum bv. viciae USDA 2370
  ORGANISM  Rhizobium leguminosarum bv. viciae USDA 2370
            Bacteria; Proteobacteria; Alphaproteobacteria; Rhizobiales;
            Rhizobiaceae; Rhizobium/Agrobacterium group; Rhizobium.
REFERENCE   1  (bases 1 to 1423)
  AUTHORS   van Berkum,P., Beyene,D. and Eardly,B.D.
  TITLE     Phylogenetic relationships among Rhizobium species nodulating the
            common bean (Phaseolus vulgaris L.)
  JOURNAL   Int. J. Syst. Bacteriol. 46 (1), 240-244 (1996)
   PUBMED   8573502
REFERENCE   2  (bases 1 to 1423)
  AUTHORS   van Berkum,P.B.
  TITLE     Direct Submission
  JOURNAL   Submitted (16-JUN-1995) Peter B. van Berkum, USDA, ARS, Soybean and
            Alfalfa Research Laboratory, Bldg 011, BARC-West, 10300 Baltimore
            Blvd., Beltsville, MD 20705, USA
FEATURES             Location/Qualifiers
     source          1..113
                     /organism="Rhizobium leguminosarum bv. viciae USDA 2370"
                     /mol_type="genomic DNA"
                     /strain="USDA 2370; ATCC 10004; SEMIA 0320; ACCC 16063"
                     /host="Pisum sativum"
                     /db_xref="taxon:754774"
                     /note="biovar: viciae"
     rRNA            <1..>113
                     /product="16S ribosomal RNA"
BASE COUNT       26 a     32 c     32 g     23 t
ORIGIN      
        1 attgacgggg gcccgcacaa gcggtggagc atgtggttta attcgaagca acgcgcagaa
       61 ccttaccagc ccttgacatg cccggctact tgcagagatg caaggttccc ttc
//
