# Supplementary material for: Universal detection of phytoplasmas and Xylella spp. by TaqMan singleplex and multiplex real-time PCR with dual priming oligonucleotides
Source: PLoS One. 2017 Sep 28;12(9):e0185427. doi: 10.1371/journal.pone.0185427 (PMC5619750; doi:10.1371/journal.pone.0185427)
Supplement: S1 Dataset — (ZIP) [file pone.0185427.s006.zip › S1_Dataset/Xylophilus-AJ420330.seq]

LOCUS       AJ420330                1550 bp    DNA     linear   BCT 13-JAN-2006
DEFINITION  Xylophilus ampelinus 16S rRNA gene, strain DSM 7250.
ACCESSION   AJ420330
VERSION     AJ420330.1  GI:17066215
KEYWORDS    16S ribosomal RNA; 16S rRNA gene.
SOURCE      Xylophilus ampelinus
  ORGANISM  Xylophilus ampelinus
            Bacteria; Proteobacteria; Betaproteobacteria; Burkholderiales;
            Xylophilus.
REFERENCE   1
  AUTHORS   Swiderski,J.
  TITLE     .
  JOURNAL   Unpublished
REFERENCE   2  (bases 1 to 1550)
  AUTHORS   Swiderski,J.
  TITLE     Direct Submission
  JOURNAL   Submitted (19-NOV-2001) Swiderski J., Molecular systematics, DSMZ,
            Mascheroder Weg 1b, 38124 Braunschweig, GERMANY
FEATURES             Location/Qualifiers
     source          1..114
                     /organism="Xylophilus ampelinus"
                     /mol_type="genomic DNA"
                     /strain="DSM 7250"
                     /db_xref="taxon:54067"
                     /note="type strain"
     gene            1..114
                     /gene="16S rRNA"
     rRNA            1..114
                     /gene="16S rRNA"
                     /product="16S ribosomal RNA"
BASE COUNT       31 a     25 c     31 g     27 t
ORIGIN      
        1 attgacgggg acccgcacaa gcggtggatg atgtggttta attcgatgca acgcgaaaaa
       61 ccttacccac ctttgacatg tacggaattt gccagagatg gcttagtgct cgaa
//
