# Supplementary material for: Universal detection of phytoplasmas and Xylella spp. by TaqMan singleplex and multiplex real-time PCR with dual priming oligonucleotides
Source: PLoS One. 2017 Sep 28;12(9):e0185427. doi: 10.1371/journal.pone.0185427 (PMC5619750; doi:10.1371/journal.pone.0185427)
Supplement: S2 Dataset — (ZIP) [file pone.0185427.s007.zip]

Archive with 13 entries (13 files):
- S2_Dataset/Burkholderia-U96927.seq
- S2_Dataset/Erwinia-AJ233410.seq
- S2_Dataset/Escherichia-X80725.seq
- S2_Dataset/O1-Xalbilineans-X95918.seq
- S2_Dataset/O2-Xarboricola-Y10757.seq
- S2_Dataset/O3-Pseudoxanthomonas-AJ012231.seq
- S2_Dataset/O4-Stenotrophomonas-AB294553.seq
- S2_Dataset/Ralstonia-AY741342.seq
- S2_Dataset/X1-Xfastidiosa-AF192343.seq
- S2_Dataset/X2-Xelm-AF536764.seq
- S2_Dataset/X3-Xperiwinkle-AF159578.seq
- S2_Dataset/X4-Xmultiplex-AF203388.seq
- S2_Dataset/X5-Xpecan-DQ991190.seq
