# Supplementary material for: Universal detection of phytoplasmas and Xylella spp. by TaqMan singleplex and multiplex real-time PCR with dual priming oligonucleotides
Source: PLoS One. 2017 Sep 28;12(9):e0185427. doi: 10.1371/journal.pone.0185427 (PMC5619750; doi:10.1371/journal.pone.0185427)
Supplement: S2 Dataset — (ZIP) [file pone.0185427.s007.zip › S2_Dataset/Burkholderia-U96927.seq]

LOCUS       U96927                  1610 bp    DNA     linear   BCT 30-JUN-1998
DEFINITION  Burkholderia cepacia 16S ribosomal RNA gene, partial sequence.
ACCESSION   U96927
VERSION     U96927.1  GI:3273458
KEYWORDS    .
SOURCE      Burkholderia cepacia ATCC 25416
  ORGANISM  Burkholderia cepacia ATCC 25416
            Bacteria; Proteobacteria; Betaproteobacteria; Burkholderiales;
            Burkholderiaceae; Burkholderia; Burkholderia cepacia complex.
REFERENCE   1  (bases 1 to 1610)
  AUTHORS   Viallard,V., Poirier,I., Cournoyer,B., Haurat,J., Wiebkin,S.,
            Ophel-Keller,K. and Balandreau,J.
  TITLE     Burkholderia graminis sp. nov., a rhizospheric Burkholderia
            species, and reassessment of [Pseudomonas] phenazinium,
            [Pseudomonas] pyrrocinia and [Pseudomonas] glathei as Burkholderia
  JOURNAL   Int. J. Syst. Bacteriol. 48 (Pt 2), 549-563 (1998)
   PUBMED   9731297
REFERENCE   2  (bases 1 to 1610)
  AUTHORS   Viallard,V., Poirier,I., Cournoyer,B., Wiebkin,S., Ophel-Keller,K.
            and Balandreau,J.
  TITLE     Direct Submission
  JOURNAL   Submitted (10-APR-1997) UMR-CNRS 5557, Universite Lyon 1, 43, Bd du
            11 Novembre 1918, Villeurbanne 69622, France
FEATURES             Location/Qualifiers
     source          1..121
                     /organism="Burkholderia cepacia ATCC 25416"
                     /mol_type="genomic DNA"
                     /strain="ATCC 25416T"
                     /db_xref="ATCC:25416"
                     /db_xref="taxon:983594"
     rRNA            <1..121
                     /product="16S ribosomal RNA"
BASE COUNT       30 a     27 c     44 g     20 t
ORIGIN      
        1 gtggcgagtg gcgaacgggt gagtaataca tcggaacatg tcctgtagtg ggggatagcc
       61 cggcgaaagc cggattaata ccgcatacga tccacggatg aaagcggggg accttcgggc
      121 c
//
