# Supplementary material for: Universal detection of phytoplasmas and Xylella spp. by TaqMan singleplex and multiplex real-time PCR with dual priming oligonucleotides
Source: PLoS One. 2017 Sep 28;12(9):e0185427. doi: 10.1371/journal.pone.0185427 (PMC5619750; doi:10.1371/journal.pone.0185427)
Supplement: S2 Dataset — (ZIP) [file pone.0185427.s007.zip › S2_Dataset/Erwinia-AJ233410.seq]

LOCUS       AJ233410                1497 bp    DNA     linear   BCT 17-NOV-1999
DEFINITION  Erwinia amylovora 16S rRNA gene (strain DSM 30165).
ACCESSION   AJ233410
VERSION     AJ233410.1  GI:4581997
KEYWORDS    16S ribosomal RNA; 16S rRNA gene.
SOURCE      Erwinia amylovora
  ORGANISM  Erwinia amylovora
            Bacteria; Proteobacteria; Gammaproteobacteria; Enterobacteriales;
            Enterobacteriaceae; Erwinia.
REFERENCE   1  (bases 1 to 1497)
  AUTHORS   Sproer,C., Mendrock,U., Swiderski,J., Lang,E. and Stackebrandt,E.
  TITLE     The phylogenetic position of Serratia, Buttiauxella and some other
            genera of the family Enterobacteriaceae
  JOURNAL   Int. J. Syst. Bacteriol. 49 (PT 4), 1433-1438 (1999)
   PUBMED   10555323
REFERENCE   2  (bases 1 to 1497)
  AUTHORS   Sproeer,C.
  TITLE     Direct Submission
  JOURNAL   Submitted (22-SEP-1998) Sproeer C., Deutsche Sammlung von
            Mikroorganismen und Zellkulturen, Mascheroder Weg 1B, D-38124
            Braunschweig, Germany
FEATURES             Location/Qualifiers
     source          1..121
                     /organism="Erwinia amylovora"
                     /mol_type="genomic DNA"
                     /strain="DSM 30165"
                     /db_xref="taxon:552"
     gene            <1..>121
                     /gene="16S rRNA"
     rRNA            <1..>121
                     /gene="16S rRNA"
                     /product="16S ribosomal RNA"
BASE COUNT       31 a     25 c     44 g     21 t
ORIGIN      
        1 gtgacgagtg gcggacgggt gagtaatgtc tgggaaactg cccgatggag ggggataact
       61 actggaaacg gtagctaata ccgcataacg tctacggacc aaagtggggg accttcgggc
      121 c
//
