# Supplementary material for: Universal detection of phytoplasmas and Xylella spp. by TaqMan singleplex and multiplex real-time PCR with dual priming oligonucleotides
Source: PLoS One. 2017 Sep 28;12(9):e0185427. doi: 10.1371/journal.pone.0185427 (PMC5619750; doi:10.1371/journal.pone.0185427)
Supplement: S2 Dataset — (ZIP) [file pone.0185427.s007.zip › S2_Dataset/O1-Xalbilineans-X95918.seq]

LOCUS  O1     
BASE COUNT       30 a     24 c     42 g     24 t
ORIGIN      
        1 gtggcgagtg gcggacgggt gaggaataca tcggaatcta ccttttcgtg ggggataacg
       61 tagggaaact tacgctaata ccgcatacga ccttagggtg aaagcggagg accttcgggc
//
