# Supplementary material for: Universal detection of phytoplasmas and Xylella spp. by TaqMan singleplex and multiplex real-time PCR with dual priming oligonucleotides
Source: PLoS One. 2017 Sep 28;12(9):e0185427. doi: 10.1371/journal.pone.0185427 (PMC5619750; doi:10.1371/journal.pone.0185427)
Supplement: S2 Dataset — (ZIP) [file pone.0185427.s007.zip › S2_Dataset/O2-Xarboricola-Y10757.seq]

LOCUS       O2-Y10757                  1502 bp    DNA     linear   BCT 12-APR-2013
DEFINITION  X.arboricola 16S rRNA gene.
ACCESSION   Y10757
VERSION     Y10757.1  GI:1922929
KEYWORDS    16S ribosomal RNA; 16S rRNA.
SOURCE      Xanthomonas arboricola pv. juglandis
  ORGANISM  Xanthomonas arboricola pv. juglandis
            Bacteria; Proteobacteria; Gammaproteobacteria; Xanthomonadales;
            Xanthomonadaceae; Xanthomonas.
REFERENCE   1
  AUTHORS   Hauben,L., Vauterin,L., Swings,J. and Moore,E.R.
  TITLE     Comparison of 16S ribosomal DNA sequences of all Xanthomonas
            species
  JOURNAL   Int. J. Syst. Bacteriol. 47 (2), 328-335 (1997)
   PUBMED   9103617
REFERENCE   2  (bases 1 to 1502)
  AUTHORS   Moore,E.R.B.
  TITLE     Direct Submission
  JOURNAL   Submitted (24-JAN-1997) E.R.B. Moore, Gbf - Natl. Research Cntr.
            Biotechnology, Microbiology, Mascheroder Weg 1, Braunschweig,
            D-38124, FRG
FEATURES             Location/Qualifiers
     source          1..120
                     /organism="Xanthomonas arboricola pv. juglandis"
                     /mol_type="genomic DNA"
                     /strain="LMG 747 T"
                     /sub_species="juglandis"
                     /db_xref="taxon:195709"
                     /note="pathovar: juglandis"
     gene            <1..>120
                     /gene="16S rRNA"
     rRNA            <1..>120
                     /gene="16S rRNA"
                     /product="16S ribosomal RNA"
BASE COUNT       30 a     25 c     42 g     23 t
ORIGIN      
        1 gtggcgagtg gcggacgggt gaggaataca tcggaatcta ctctttcgtg ggggataacg
       61 tagggaaact tacgctaata ccgcatacga cctacgggtg aaagcggagg accttcgggc
//
