# Supplementary material for: Universal detection of phytoplasmas and Xylella spp. by TaqMan singleplex and multiplex real-time PCR with dual priming oligonucleotides
Source: PLoS One. 2017 Sep 28;12(9):e0185427. doi: 10.1371/journal.pone.0185427 (PMC5619750; doi:10.1371/journal.pone.0185427)
Supplement: S2 Dataset — (ZIP) [file pone.0185427.s007.zip › S2_Dataset/O3-Pseudoxanthomonas-AJ012231.seq]

LOCUS       O3-AJ012231                1522 bp    DNA     linear   BCT 05-JUL-2000
DEFINITION  Pseudoxanthomonas broegbernensis 16S rRNA gene, strain B1616/1.
ACCESSION   AJ012231
VERSION     AJ012231.1  GI:4584065
KEYWORDS    16S ribosomal RNA; 16S rRNA gene.
SOURCE      Pseudoxanthomonas broegbernensis
  ORGANISM  Pseudoxanthomonas broegbernensis
            Bacteria; Proteobacteria; Gammaproteobacteria; Xanthomonadales;
            Xanthomonadaceae; Pseudoxanthomonas.
REFERENCE   1
  AUTHORS   Finkmann,W., Altendorf,K., Stackebrandt,E. and Lipski,A.
  TITLE     Characterization of N2O-producing Xanthomonas-like isolates from
            biofilters as Stenotrophomonas nitritireducens sp. nov., Luteimonas
            mephitis gen. nov., sp. nov. and Pseudoxanthomonas broegbernensis
            gen. nov., sp. nov
  JOURNAL   Int. J. Syst. Evol. Microbiol. 50 (PT 1), 273-282 (2000)
   PUBMED   10826814
REFERENCE   2  (bases 1 to 1522)
  AUTHORS   Lipski,A.
  TITLE     Direct Submission
  JOURNAL   Submitted (14-OCT-1998) Lipski A., Abteilung Mikrobiologie,
            Universitaet Osnabrueck, Osnabrueck, 49069, GERMANY
FEATURES             Location/Qualifiers
     source          1..121
                     /organism="Pseudoxanthomonas broegbernensis"
                     /mol_type="genomic DNA"
                     /strain="B1616/1"
                     /db_xref="taxon:83619"
     gene            1..121
                     /gene="16S rRNA"
     rRNA            1..121
                     /gene="16S rRNA"
                     /product="16S ribosomal RNA"
BASE COUNT       29 a     25 c     44 g     23 t
ORIGIN      
        1 gtggcgagtg gcggacgggt gaggaataca tcggaatcta ctctgtcgtg ggggataacg
       61 tagggaaact tacgctaata ccgcatacga cctacgggtg aaagtggggg accttcgggc
      121 c
//
