# Supplementary material for: Universal detection of phytoplasmas and Xylella spp. by TaqMan singleplex and multiplex real-time PCR with dual priming oligonucleotides
Source: PLoS One. 2017 Sep 28;12(9):e0185427. doi: 10.1371/journal.pone.0185427 (PMC5619750; doi:10.1371/journal.pone.0185427)
Supplement: S2 Dataset — (ZIP) [file pone.0185427.s007.zip › S2_Dataset/O4-Stenotrophomonas-AB294553.seq]

LOCUS       O4-AB294553                1538 bp    DNA     linear   BCT 23-FEB-2007
DEFINITION  Stenotrophomonas maltophilia gene for 16S ribosomal RNA, partial
            sequence, strain: IAM 12423.
ACCESSION   AB294553
VERSION     AB294553.1  GI:126149284
KEYWORDS    .
SOURCE      Stenotrophomonas maltophilia
  ORGANISM  Stenotrophomonas maltophilia
            Bacteria; Proteobacteria; Gammaproteobacteria; Xanthomonadales;
            Xanthomonadaceae; Stenotrophomonas; Stenotrophomonas maltophilia
            group.
REFERENCE   1
  AUTHORS   Tanaka,N., Miyazaki,S. and Sugawara,H.
  TITLE     Sequences of genes for 16S rRNA and L1 and L2 beta-lactamases
  JOURNAL   Unpublished
REFERENCE   2  (bases 1 to 1538)
  AUTHORS   Tanaka,N., Miyazaki,S. and Sugawara,H.
  TITLE     Direct Submission
  JOURNAL   Submitted (21-FEB-2007) Naoto Tanaka, Tokyo University of Science,
            Faculty of Pharmaceutical Science; 2641, Noda, Chiba 278-8510,
            Japan (E-mail:natanaka@lab.nig.ac.jp, Tel:81-4-7121-3630,
            Fax:81-4-7121-3630)
FEATURES             Location/Qualifiers
     source          1..121
                     /organism="Stenotrophomonas maltophilia"
                     /mol_type="genomic DNA"
                     /strain="IAM 12423"
                     /db_xref="taxon:40324"
                     /note="type strain of Stenotrophomonas maltophilia"
     rRNA            <1..>121
                     /product="16S ribosomal RNA"
BASE COUNT       31 a     24 c     41 g     25 t
ORIGIN      
        1 gtggcgagtg gcggacgggt gaggaataca tcggaatcta ctttttcgtg ggggataacg
       61 tagggaaact tacgctaata ccgcatacga cctacgggtg aaagcagggg atcttcggac
      121 c
//
