# Supplementary material for: Universal detection of phytoplasmas and Xylella spp. by TaqMan singleplex and multiplex real-time PCR with dual priming oligonucleotides
Source: PLoS One. 2017 Sep 28;12(9):e0185427. doi: 10.1371/journal.pone.0185427 (PMC5619750; doi:10.1371/journal.pone.0185427)
Supplement: S2 Dataset — (ZIP) [file pone.0185427.s007.zip › S2_Dataset/Ralstonia-AY741342.seq]

LOCUS       AY741342                1491 bp    DNA     linear   BCT 09-OCT-2004
DEFINITION  Ralstonia pickettii strain ATCC 27511 16S ribosomal RNA gene,
            partial sequence.
ACCESSION   AY741342
VERSION     AY741342.1  GI:53774164
KEYWORDS    .
SOURCE      Ralstonia pickettii
  ORGANISM  Ralstonia pickettii
            Bacteria; Proteobacteria; Betaproteobacteria; Burkholderiales;
            Burkholderiaceae; Ralstonia.
REFERENCE   1  (bases 1 to 1491)
  AUTHORS   Lilburn,T.G., Cooper,J. and Pignone,M.
  TITLE     Environmental and clinical 'Burkholderia cepacia' complex strains
  JOURNAL   Unpublished
REFERENCE   2  (bases 1 to 1491)
  AUTHORS   Lilburn,T.G., Cooper,J. and Pignone,M.
  TITLE     Direct Submission
  JOURNAL   Submitted (02-SEP-2004) Science Information Systems, American Type
            Culture Collection, 10801 University Boulevard, Manassas, VA 20110,
            USA
FEATURES             Location/Qualifiers
     source          1..121
                     /organism="Ralstonia pickettii"
                     /mol_type="genomic DNA"
                     /strain="ATCC 27511"
                     /db_xref="taxon:329"
                     /note="type strain of Ralstonia pickettii"
     rRNA            <1..>121
                     /product="16S ribosomal RNA"
BASE COUNT       34 a     23 c     43 g     21 t
ORIGIN      
        1 atggcgagtg gcgaacgggt gagtaataca tcggaacgtg ccctgtagtg ggggataact
       61 agtcgaaaga ttagctaata ccgcatacga cctgagggtg aaagtggggg accgcaaggc
      121 c
//
