# Supplementary material for: Universal detection of phytoplasmas and Xylella spp. by TaqMan singleplex and multiplex real-time PCR with dual priming oligonucleotides
Source: PLoS One. 2017 Sep 28;12(9):e0185427. doi: 10.1371/journal.pone.0185427 (PMC5619750; doi:10.1371/journal.pone.0185427)
Supplement: S2 Dataset — (ZIP) [file pone.0185427.s007.zip › S2_Dataset/X1-Xfastidiosa-AF192343.seq]

LOCUS       X1-AF192343                1537 bp    DNA     linear   BCT 06-DEC-1999
DEFINITION  Xylella fastidiosa 16S ribosomal RNA, complete sequence.
ACCESSION   AF192343
VERSION     AF192343.1  GI:6273349
KEYWORDS    .
SOURCE      Xylella fastidiosa
  ORGANISM  Xylella fastidiosa
            Bacteria; Proteobacteria; Gammaproteobacteria; Xanthomonadales;
            Xanthomonadaceae; Xylella.
REFERENCE   1  (bases 1 to 1537)
  AUTHORS   Chen,J.
  TITLE     16S rDNA sequence analysis of Xylella fastidiosa strains
  JOURNAL   Unpublished
REFERENCE   2  (bases 1 to 1537)
  AUTHORS   Chen,J.
  TITLE     Direct Submission
  JOURNAL   Submitted (05-OCT-1999) Viticulture, Florida A&M University, 603
            Farm, Tallahassee, FL 32307, USA
FEATURES             Location/Qualifiers
     source          1..121
                     /organism="Xylella fastidiosa"
                     /mol_type="genomic DNA"
                     /strain="PCE-FF; ATCC 35879"
                     /db_xref="ATCC:35879"
                     /db_xref="taxon:2371"
     rRNA            1..121
                     /product="16S ribosomal RNA"
BASE COUNT       32 a     26 c     42 g     21 t
ORIGIN      
        1 gtggcgagtg gcggacgggt gaggaataca tcggaatcta ccttatcgtg ggggacaacg
       61 tagggaaact tacgctaata ccgcatacga cctacgggtg aaagcagggg accttagggc
      121 c
//
