# Supplementary material for: Universal detection of phytoplasmas and Xylella spp. by TaqMan singleplex and multiplex real-time PCR with dual priming oligonucleotides
Source: PLoS One. 2017 Sep 28;12(9):e0185427. doi: 10.1371/journal.pone.0185427 (PMC5619750; doi:10.1371/journal.pone.0185427)
Supplement: S2 Dataset — (ZIP) [file pone.0185427.s007.zip › S2_Dataset/X2-Xelm-AF536764.seq]

LOCUS       X2-AF536764                1452 bp    DNA     linear   BCT 03-JUL-2003
DEFINITION  Xylella fastidiosa isolate ELM-1 16S ribosomal gene, partial
            sequence.
ACCESSION   AF536764
VERSION     AF536764.1  GI:22901860
KEYWORDS    .
SOURCE      Xylella fastidiosa
  ORGANISM  Xylella fastidiosa
            Bacteria; Proteobacteria; Gammaproteobacteria; Xanthomonadales;
            Xanthomonadaceae; Xylella.
REFERENCE   1  (bases 1 to 1452)
  AUTHORS   Rodrigues,J.L., Silva-Stenico,M.E., Gomes,J.E., Lopes,J.R. and
            Tsai,S.M.
  TITLE     Detection and diversity assessment of Xylella fastidiosa in
            field-collected plant and insect samples by using 16S rRNA and gyrB
            sequences
  JOURNAL   Appl. Environ. Microbiol. 69 (7), 4249-4255 (2003)
   PUBMED   12839807
REFERENCE   2  (bases 1 to 1452)
  AUTHORS   Rodrigues,J.L.M., Silva,M.E., Gomes,J.E. and Tsai,S.M.
  TITLE     Direct Submission
  JOURNAL   Submitted (09-AUG-2002) Molecular Biology and Microbiology
            Laboratory, Centro de Energia Nuclear na Agricultura - Universidade
            de Sao Paulo, Ave. Centenario, 303, Piracicaba, SP 13400-970,
            Brazil
FEATURES             Location/Qualifiers
     source          1..121
                     /organism="Xylella fastidiosa"
                     /mol_type="genomic DNA"
                     /strain="ATCC 35873"
                     /isolate="ELM-1"
                     /db_xref="ATCC:35873"
                     /db_xref="taxon:2371"
     rRNA            <1..>121
                     /product="16S ribosomal RNA"
BASE COUNT       32 a     25 c     42 g     22 t
ORIGIN      
        1 gtggcgagtg gcggacgggt gaggaataca tcggaatcta ccttatcgtg ggggataacg
       61 tagggaaact tacgctaata ccgcatacga cctacgggtg aaagcagggg accttagggc
      121 c
//
