# Supplementary material for: Universal detection of phytoplasmas and Xylella spp. by TaqMan singleplex and multiplex real-time PCR with dual priming oligonucleotides
Source: PLoS One. 2017 Sep 28;12(9):e0185427. doi: 10.1371/journal.pone.0185427 (PMC5619750; doi:10.1371/journal.pone.0185427)
Supplement: S2 Dataset — (ZIP) [file pone.0185427.s007.zip › S2_Dataset/X3-Xperiwinkle-AF159578.seq]

LOCUS       X3-AF159578                1537 bp    DNA     linear   BCT 13-JUL-2001
DEFINITION  Xylella fastidiosa strain PWT-22 16S ribosomal RNA gene, partial
            sequence.
ACCESSION   AF159578
VERSION     AF159578.1  GI:6013178
KEYWORDS    .
SOURCE      Xylella fastidiosa
  ORGANISM  Xylella fastidiosa
            Bacteria; Proteobacteria; Gammaproteobacteria; Xanthomonadales;
            Xanthomonadaceae; Xylella.
REFERENCE   1  (bases 1 to 1537)
  AUTHORS   Chen,J., Banks,D., Jarret,R.L., Chang,C.J. and Smith,B.J.
  TITLE     Use of 16S rDNA sequences as signature characters to identify
            Xylella fastidiosa
  JOURNAL   Curr. Microbiol. 40 (1), 29-33 (2000)
   PUBMED   10568800
REFERENCE   2  (bases 1 to 1537)
  AUTHORS   Chen,J.
  TITLE     Direct Submission
  JOURNAL   Submitted (17-JUN-1999) Viticulture, Florida A&M University, 603
            Farm Road, Tallahassee, FL 32307, USA
FEATURES             Location/Qualifiers
     source          1..121
                     /organism="Xylella fastidiosa"
                     /mol_type="genomic DNA"
                     /strain="PWT-22; ATCC 35878"
                     /db_xref="ATCC:35878"
                     /db_xref="taxon:2371"
     rRNA            <1..>121
                     /product="16S ribosomal RNA"
BASE COUNT       33 a     25 c     42 g     21 t
ORIGIN      
        1 gaggcgagtg gcggacgggt gaggaataca tcggaatcta ccttatcgtg ggggataacg
       61 tagggaaact tacgctaata ccgcatacga cctacgggtg aaagcagggg accttagggc
      121 c
//
