# Supplementary material for: Universal detection of phytoplasmas and Xylella spp. by TaqMan singleplex and multiplex real-time PCR with dual priming oligonucleotides
Source: PLoS One. 2017 Sep 28;12(9):e0185427. doi: 10.1371/journal.pone.0185427 (PMC5619750; doi:10.1371/journal.pone.0185427)
Supplement: S2 Dataset — (ZIP) [file pone.0185427.s007.zip › S2_Dataset/X4-Xmultiplex-AF203388.seq]

LOCUS       X4-AF203388                1533 bp    DNA     linear   BCT 17-SEP-2013
DEFINITION  Xylella fastidiosa subsp. multiplex strain PL.788 16S ribosomal RNA
            gene, partial sequence.
ACCESSION   AF203388
VERSION     AF203388.1  GI:6573228
KEYWORDS    .
SOURCE      Xylella fastidiosa subsp. multiplex
  ORGANISM  Xylella fastidiosa subsp. multiplex
            Bacteria; Proteobacteria; Gammaproteobacteria; Xanthomonadales;
            Xanthomonadaceae; Xylella.
REFERENCE   1  (bases 1 to 1533)
  AUTHORS   Mehta,A. and Rosato,Y.B.
  TITLE     Phylogenetic relationships of Xylella fastidiosa strains from
            different hosts, based on 16S rDNA and 16S-23S intergenic spacer
            sequences
  JOURNAL   Int. J. Syst. Evol. Microbiol. 51 (Pt 2), 311-318 (2001)
   PUBMED   11321075
REFERENCE   2  (bases 1 to 1533)
  AUTHORS   Mehta,A. and Rosato,Y.B.
  TITLE     Direct Submission
  JOURNAL   Submitted (11-NOV-1999) CBMEG, UNICAMP, Cidade Universitaria,
            Zeferino Vaz, P.O. Box 6109, Campinas, SP 13083-970, Brazil
FEATURES             Location/Qualifiers
     source          1..121
                     /organism="Xylella fastidiosa subsp. multiplex"
                     /mol_type="genomic DNA"
                     /strain="PL.788; ATCC 35871"
                     /sub_species="multiplex"
                     /db_xref="ATCC:35871"
                     /db_xref="taxon:644357"
     rRNA            <1..>121
                     /product="16S ribosomal RNA"
BASE COUNT       30 a     25 c     43 g     23 t
ORIGIN      
        1 gtggcgagtg gcggacgggt gaggaataca tcggaatcta ccttgtcgtg ggggataacg
       61 tagggaaact tacgctaata ccgcatacga cctacgggtg aaagcagggg acctttgggc
      121 c
//
