# Supplementary material for: Universal detection of phytoplasmas and Xylella spp. by TaqMan singleplex and multiplex real-time PCR with dual priming oligonucleotides
Source: PLoS One. 2017 Sep 28;12(9):e0185427. doi: 10.1371/journal.pone.0185427 (PMC5619750; doi:10.1371/journal.pone.0185427)
Supplement: S2 Dataset — (ZIP) [file pone.0185427.s007.zip › S2_Dataset/X5-Xpecan-DQ991190.seq]

LOCUS       X5-DQ991190                1537 bp    DNA     linear   BCT 13-DEC-2012
DEFINITION  Xylella fastidiosa strain 4BD2 16S ribosomal RNA gene, partial
            sequence.
ACCESSION   DQ991190
VERSION     DQ991190.1  GI:115605695
KEYWORDS    .
SOURCE      Xylella fastidiosa
  ORGANISM  Xylella fastidiosa
            Bacteria; Proteobacteria; Gammaproteobacteria; Xanthomonadales;
            Xanthomonadaceae; Xylella.
REFERENCE   1  (bases 1 to 1537)
  AUTHORS   Su,C.-C., Chang,C.-J., Yang,W.-J., Hsu,S.-T., Tzeng,K.-C.,
            Jan,F.-J. and Deng,W.-L.
  TITLE     Specific characters of 16S rRNA gene and 16S-23S rRNA internal
            transcribed spacer sequences of Xylella fastidiosa pear leaf scorch
            strains
  JOURNAL   Eur. J. Plant Pathol. 132 (2), 203-216 (2012)
REFERENCE   2  (bases 1 to 1537)
  AUTHORS   Su,C.-C. and Yang,W.-J.
  TITLE     Phylogenetic Relationship Comparison of Xylella fastidiosa Between
            Strains of Pear Leaf Scorch and Strains of Other Host Origins Based
            on Sequence Analyses of 16S rRNA and 16S-23S rRNA Spacer Regions
  JOURNAL   Unpublished
REFERENCE   3  (bases 1 to 1537)
  AUTHORS   Su,C.-C. and Yang,W.-J.
  TITLE     Direct Submission
  JOURNAL   Submitted (12-SEP-2006) Taiwan Agricultural Chemicals and Toxic
            Substances Research Institute, Council of Agriculture, No.11,
            Guangming Rd., Wufong Township, Taichung County 41358, Taiwan,
            Taichung County 41358, Taiwan
FEATURES             Location/Qualifiers
     source          1..121
                     /organism="Xylella fastidiosa"
                     /mol_type="genomic DNA"
                     /strain="4BD2"
                     /host="pecan"
                     /db_xref="taxon:2371"
     rRNA            <1..>121
                     /product="16S ribosomal RNA"
BASE COUNT       32 a     26 c     42 g     21 t
ORIGIN      
        1 gtggcgagcg gcggacgggt gaggaataca tcggaatcta ccttatcgtg ggggataacg
       61 tagggaaact tacgctaata ccgcatacga cctacgggtg aaagcagggg accttagggc
      121 c
//
